# Supplementary material for: A novel way to identify specific powdery mildew resistance genes in hybrid barley cultivars
Source: Sci Rep. 2020 Nov 3;10:18930. doi: 10.1038/s41598-020-75978-7 (PMC7641246; doi:10.1038/s41598-020-75978-7)
Supplement: Supplementary file 1 — Supplementary Information 1. [file 41598_2020_75978_MOESM1_ESM.xls]

## Sheet: Information
The development of a novel way to identify specific powdery mildew resistance genes in hybrid barley cultivars
Antonín Dreiseitl*
*Antonín Dreiseitl
Department of Integrated Plant Protection, Agrotest Fyto Ltd., Kroměříž, Czech Republic
E-mail: dreiseitl@vukrom.cz
Supplementary Dataset S_1 Response types found on leaf segments of six hybrid winter barley cultivars after inoculation with 52 Blumeria graminis f. sp. hordei isolates

## Sheet: Remarks
Origin of Blumeria graminis f. sp. hordei isolates used for testing the resistance of six hybrid winter barley cultivars
AUS = Australia
CZ = Czech Republic
DK = Denmark
F = France	Not shown here
D = Germany
CHI = China
ISR = Israel
JAP = Japan
JAR = South Africa
R = Russia	Not shown here
SK = Slovakia	Not shown here
SW = Sweden
URQ = Uruquay
USA = United States of America
Response types (RTs) recorded within one cell of this excel data file
Galation	single and pentads
Hedy	pentads
Mercurioo	single and pentads
SU Hylona	single
Wootan	pentads
Hobbit F6	single
Results of RTs are recorded for single leaf segments or their pentads.
When different RTs were found among results recorded as pentads (= RTs of five leaf segments are recorded within one cell), the last digit represents one RT and the first digit in a yellow field represents an RT with a frequency of 3
Other remarks
A	Avirulent isolate
V	Virulent isolate
a	Avirulent isolate indicating a possible unknown gene
	The observed ratio resistant/susceptible leaf segments conforms to that expected for single (two) dominant gene(s) inheritance (p < 3.841)
	Allelic genes
χ2 tests were used to assess whether the observed resistance/susceptibility ratio for one or two dominant genes deviated (p < 0.05) from the expected ratio, 3:1 for one gene and 15:1 for two genes
because homozygous and heterozygous resistant plants could not be distinguished phenotypically and only resistant and susceptible plants could be identified.

## Sheet: Galation
Response types (RTs) that developed on leaf segments excised from plants of F2 generation grown from seed of 25 + 25 individually harvested ears of hybrid winter barley cultivar Galation after inoculation with 52 Blumeria graminis f. sp. hordei isolates
Cultivar	Sum of:	p	Standard					Isolates of Blumeria graminis f. sp. hordei, their order number, designation, country and year of collection
			genotype	1	2	3	4	5	6	7	8	9	10	11	12	13	14	15	16	17	18	19	20	21	22	23	24	25	26	27	28	29	30	31	32	33	34	35	36	37	38	39	40	41	42	43	44	45	46
			possessing the Ml	CobGh	54	4-20	65	PF-512	R86/1	A-23	KM18	D-48	L-1/13	3-33	MN-B	EmA30	J-20	C-10	K-3	C-109	M-8	C-73	MK26	X-4	B-2-1	I-20	K-2	J-462	Race I	O-11	I-16	Z-6	M-3	D-120	C-132	MN-A	I-162	A-11	A-7	F-72	I-167	A-1	I-6	L-209	M-4	Y-4	21	A-16	A-2
			resistance gene	AUS	URQ	JAR	JAR	CZ	DK	CZ	SW	CZ	CZ	CHI	USA	SW	CZ	CZ	CZ	CZ	CZ	CZ	SW	CZ	CZ	CZ	CZ	ISR	JAP	CZ	CZ	CZ	CZ	D	CZ	USA	CZ	CZ	CZ	CZ	CZ	CZ	CZ	CZ	CZ	CZ	CZ	CZ	CZ
				2005	2005	2007	2004	2001	1986	2009	1975	2007	2013	2003	2016	b1976	2004	2010	2015	2008	2017	1999	1976	2010	2014	2011	2011	1979	1953	2016	2012	2014	2014	b1999	2002	2016	2009	2017	2012	2007	2009	2015	2014	2009	2015	2013	1997	2017	2015
Single
Galation 01				1	0	4	4	0	0	0-1	0	0-1	0	2	1	0	0-1	3-4	1	1	3-4	0	0	0	0	3-4	0	3	0	3-4	3	3-4	4	3	2	1-2	1-2	4	4	4	3-4	4	4	3-4	4	4	4	2-3	4
Galation 02				0-1	0-1	1	3-4	0-1	0-1	0-1	0-1	3-4	3	0-1	0	4	0-1	3-4	3	1	0	0	1	1	4	1	0	2-3	0-1	2	2-3	2	4	3-4	2	1-2	3	4	4	3	3-4	4	3-4	4	4	4	4	4	4
Galation 03				1-2	0	0-1	0	3	0-1	2	2	3-4	0	4	0	4	0-1	0	4	0-1	1	3-4	0	4	4	3-4	0	3	0-1	2-3	3	3	2	2	1-2	1-2	1-2	4	4	4	3-4	4	3-4	3-4	3-4	4	4	4	4
Galation 04				1-2	0	0	0	2	0	0	0-1	0	0	0	0	0	3-4	3-4	0	0-1	0-1	0	0	4	0	1	0	3	0-1	2	3	3	4	3-4	1-2	1-2	1-2	4	4	4	4	4	3-4	3-4	3-4	4	4	3-4	3-4
Galation 05				0	0	1	0	0	0	0-1	1	1-2	0	0	0	1	0-1	0	1	0-1	0	0	0	0	0	1	0	3	1	2-3	3-4	3	2	2-3	1-2	3	1-2	4	3-4	3-4	4	4	4	3-4	4	3-4	4	3-4	4
Galation 06				0	1-2	0-1	2	3-4	0	0	1	1	0	0-1	0	0	0-1	3-4	0-1	0-1	0	0	0-1	0	0	1	0-1	2	0	3-4	3-4	3	3-4	3-4	2	4	3	3-4	4	4	4	3-4	4	4	3-4	4	4	3-4	4
Galation 07				0	1	0-1	0	1	4	0	1	1-2	0	0	0	0	0	0	0	3-4	0	0	0	0	0	1	4	3-4	0	2-3	2-3	3-4	2	3	2	2	1-2	3-4	3-4	4	4	4	3-4	3-4	4	4	4	3-4	4
Galation 08				2	1	0-1	0	2	0-1	3	4	0-1	2	4	0	4	0-1	1	1	0-1	0	0	0-1	0	0-1	1	0-1	3-4	0	3	3	2	3	1-2	3-4	1	1-2	3-4	4	4	4	4	4	4	4	0	3-4	4	4
Galation 09				0-1	0	0-1	0	0-1	0-1	0	0-1	1	1	0	0	1	1	0	0-1	0-1	0	0	0-1	1	0	0	3-4	3	1	3	2-3	3	3-4	3	2	2	3-4	3-4	4	4	4	4	4	4	4	3-4	3-4	4	4
Galation 10				0-1	0	0	0	0	0	0	0	0-1	0	0	0	0-1	0-1	0	0-1	0-1	0	0	0-1	0	0	0-1	0	2-3	0-1	3	3-4	3	1-2	3-4	2-3	3	4	4	4)	4	4	4	4	4	3-4	3-4	4	3-4	4
Galation 11				0	0	0	0	0	0	0	1	0	3	0	0	0-1	0-1	0	0	0	0	0	4	3-4	4	0	3-4	3	1-2	3-4	3	3-4	4	2	1-2	1	3-4	4	3-4	4	4	4	4	3	3-4	3-4	4	4	4
Galation 12				0	0	0	2	0	0	2-3	0-1	3-4	0	0	0	0-1	0-1	1	0-1	0	0	0	0-1	0-1	4	0-1	0	3	0	3-4	2-3	3-4	4	2	3	3	2	4	3-4	4	4	4	4	4	3-4	3-4	3)	3-4	4
Galation 13				0	2	0-1	0-1	0	0-1	1	0-1	3-4	1	0	0	0-1	0-1	0	0-1	0	0	3	0-1	0-1	0	0-1	0	3-4	1-2	2-3	2-3	2	3-4	2	2	3-4	2	4	3-4	4	4	3	3-4	4	4	3-4	2-3	4	4
Galation 14				0	0	1	0-1	2	0-1	0-1	0-1	3-4	1	0-1	0	1	0-1	1	1	3-4	4	0	3-4	4	3-4	1	3-4	2	1	4	2	3-4	3-4	2	1-2	1	2	4	3-4	4	4	4	3-4	4	4	4	4	4	3-4
Galation 15				1	0	0-1	0-1	0-1	4	0-1	0-1	1	1	1	0	1	0-1	1	1	1	0	0	1	0	0-1	1	0-1	3-4	0-1	2-3	3)	2-3	3-4	3-4	2	1	1-2	3-4	3)	4	4	3-4	3-4	4	4	4	4	4	3-4
Galation 16				4	0-1	3	0	2-3	0	4	3	3-4	0-1	4	2	0-1	1	1	2-3	0	0	3-4	1	0	4	1	0-1	3	0	3-4	2-3	4	4	4	3-4	1	3-4	4	4	4	4	4	3-4	3	4	3-4	3	2-3	4
Galation 17				0	0-1	1	0	0-1	0	1	0	0-1	0-1	0	0	0-1	1	0-1	1	0-1	0	0	0-1	1	1	0	1	3-4	0	3-4	3	2	2	2	2	0-1	2-3	3-4	4	4	4	4	4	3	4	3-4	4	4	3-4
Galation 18				0-1	0	0-1	0	1	0	2	0-1	2	0-1	0	0	0-1	0-1	1	4	4	0	0	0	0	0	2	0-1	3	1	2	4	2-3	3	1	4	0-1	3-4	4	4	4	4	3-4	4	3-4	4	4	4	4	0
Galation 19				0	0	0-1	0	0	0	0	0-1	0-1	0	0	0	0-1	1	0	0-1	0	3	0	0	0	0	0	3-4	3-4	1	2	3-4	1-2	3	2	2	1-2	1-2	3-4	4	4	4	3	4	4	4	3-4	3-4	4	4
Galation 20				0	0	0-1	2	0	2-3	0	0	0	1	0	4	0	1	0	0	0-1	3	0-1	1	1	0-1	1	3-4	2-3	0-1	2-3	3-4	4	3	2-3	4	3-4	1-2	3-4	4	4	3-4	3-4	3-4	3-4	3-4	3-4	3-4	4	4
Galation 21				0	0-1	1	1	0-1	0	1	0	-	3-4	0-1	1-2	1	0-1	3-4	0	0-1	0-1	0-1	0-1	0	0	3-4	0-1	3	0-1	2-3	3	3	3	3	4	0	2-3	3-4	3-4	4	3-4	4	4	4	4	3-4	3-4	4	3-4
Galation 22				0	0	0	0	0-1	1	1	1	0-1	0-1	0	0	3-4	3-4	3-4	4	1	0	4	1	3-4	3-4	3-4	4	3	1	3	2-3	3-4	3	2-3	1-2	2	2	4	4	4	3-4	4	4	4	4	4	4	4	4
Galation 23				1	0	1	0-1	2	1-2	0-1	1	0-1	0	0-1	0-1	0-1	0-1	0	1	0	4	3	0-1	0-1	1	1	3-4	2-3	0	2-3	2	3	3	1	4	1	1-2	3-4	4	4	4	4	4	3-4	3-4	3-4	4	3	3-4
Galation 24				1-2	2	0	1	1	3-4	2	4	3-4	1	2	0	4	0	0	0-1	0	0-1	2	0-1	1	0	1	1	3	0	3-4	2-3	3	4	2	2	2	2	3-4	3-4	4	4	4	4	3-4	3-4	3-4	4	4	3-4
Galation 25				3	0	4	0	3)	0	0	0-1	0-1	1	0-1	0	1	4	3-4	1	3-4	0-1	0	0-1	3-4	0	3-4	0	2-3	0	3-4	4	4	3-4	2	2	0-1	1-2	4	3-4	4	4	4	3-4	3-4	3-4	4	4	4	3-4
Pentads
Galation 26				0	0+2+4	0	0+3	0+2	0	0	0-1	0+3	0+3	0	0	0	0+4	0+4	0+4	0	0+4	0+4	0+4	4+0	0+3	0+4	0+4	3+2	0+1	3-4	2+4	3	4	1-2+0	0+4+2	1-2	1-2+3+0	4	4	4	4	4	3-4	4	4	4	4	4	3-4
Galation 27				0	0+1-2	0+3	0	0+3-4	0	0	0+4	0+3	0+4	0	0	0+4	0+4	0	0+4	0+4	0	0-1	0+4	0	0+4	0	0+3	1-2	0-1	2-3+4	2+4	3	4	4+2	0+2+4	1-2+4+0	0+1-2+4	4	4	4	4	4	3-4	4	4	4	4	4	3-4
Galation 28				1-2+0	0+1-2	0+3	3+0	0+3	0+1-2	3+0	4+0	3+0	0+4	0+1-2	0	0+4	4+0	4+0	0+4	4+0	0+4	0+4	4+0	0+4	4+0	0+4	4	3+0	0	2-3+4	4	3	4	2+0	2+0	1-2	0+1-2	4	4	4	4	4	3-4	4	4+1	4	4	4	3-4
Galation 29				0	0+2+4	0+4	0	0	0+2-3	0+3	0-1	0+4	0+4	0	0	0+4	0+4	0	0+4	0+4	0+4	4+0	0-1	0	4+0	0	0+4	3	0	2-3+4	2+4	3	3-4	1-2	4+0	1-2+4	0+4	4	4	4	4	4	3-4	4	4	4	4	4	3-4
Galation 30				0	0	0	4+0	2-3+0	0+2-3	0	0	0+3	0+4	0+1-2	0+1-2+4	0+4	0+4	0+4	0	0+4	0	0	0	0+4	0	0+4	0+3	3	0+1-2	3	3	4+2	2-3+4	0+4	2+0	1-2+4	1-2+0	4	4	4	4	4	3-4	4	4	4	4	4	4
Galation 31				0	0+4	0	0-1	0+1+4	0+2-3	0+3	0	0+4	0+4	0	0	0	0	0+1+4	0	4+0	0+4	4+0	0+4	0	0+4	0+3	4+0	2-3+1	0+1-2	2-3+4	2	2+4	4	2+4	1-2+4	1-2	0+4	4	4	4	4	4	3-4	4	4	4	4	4	3-4
Galation 32				0	0+1-2	0-1	0+3+1	0+1	0+2-3	0	0-1	0	0+3	0+1-2	0+4	0	0+4	0-1	0	0-1	0+1+4	0+4	0	0+4	0-1	0+4	0+4	2+3	1	4+2-3	2+3	4+2	3-4	4+2	1-2+4+0	1-2+4	4+2	4	4	4	4	4	3-4	4	4	4	4	4	3-4
Galation 33				1-2+0	0	0+4	0+1	0+4	0+4	0+3	1+0+2+4	0+4	0+3	0	0+1-2	0	0+3	4+0	1+4	0	0-1	0	0+4	0+4	0+4	0+4	0+3	2+3+1	1	2-3+4	2+4	4	3-4	2+4	2+0+4	1-2+4	0+2+4	4	4	4	4	4	3-4	4	4	4	4	4	4+0
Galation 34				0	0	0	0+3	0+1+4	0-1	0+3	1	0	0	0+2+4	0+1-2+4	0	0+4	0-1	1+4	0+3	0+3	4+0	0+4	0+3	0+4	0+4	4+0	3-4	0	3-4	4+2	4	4	2+4+0	2+0	4+1-2	1-2+0	4	4	4	4	4	3-4	4+2	4	4	4	4	4
Galation 35				0+4	0+4	0+3	0	0	0+2-3	0+4	0-1	0	0+3	0	0+1-2+4	0+4	0	0	0-1	0+4	0-1	0-1	0+4	0+4	0	0+4	0+4	3+2	1-2+0	2-3	2	4+2	3-4	2+4	4+1-2	4+1-2	2+4+0	4	4	4	4	4	3-4	4	4	4	4	4	3-4
Galation 36				0	0	0	0	0	0+2-3	0	0-1	0	0	0	0+1-2	0-1	0	0-1	0	0	4+0	0+4	0-1	0+3	0	0	0	2	0+1-2	4+2-3	4+2	4	2+4	2+0	1-2+4	0+1-2+4	4+2+0	4	4	4	4	4	3-4	4	4	4	4	4	3-4
Galation 37				0	0+1-2	0+4	0+4	0+2	0+4	0	0-1	0+4	0+3	0+2	0+1-2	0	0+4	0+4	0+4	0+3	0+4	0+4	0	4+0	0+4	0+4	0	3-4+2	0+1-2	3-4	4+2	4	4	1-2	1-2+4	1-2+4+0	0+2	4	4	4	4	4	3-4	4	4	4	4	4	3-4
Galation 38				0+4	0+2+4	0	0+4	0+3+1	0-1	0+3	1+0+2-3	0	0	0+2	0	0	0+4	0+3	0+4	0	0+4	0	0+4	0+3	0+4	0+4	0+4	2+3-4	0	2-3+4	3-4	2+4	4+2	2+4+0	1-2	1-2+4	0+3	4	4	4	4	4	3-4	4	4	4	4	4	4+0
Galation 39				0+1-2	0	0+4	0+4	0+1+4	0+2-3	0	0+3	0+3	0	0+2	0+1-2	0	0	0+4	0+4	0+3	0+1	0	0+4	0	0+4	0	0+4	2+3	0+1-2	2-3+4	2+4	2+4	2+4	1-2+0	1-2+0	1-2+0	1-2	4	4	4	4	3-4	3-4	4	4	4	4	4	4
Galation 40				0	0+4	0+4	0	0+2	0	0	0+3	0+4	3+0	0+2	0+1+4	0	0+4	0	0-1	0+4	0+4	0+3	4+0	0	0+4	0+4	0	2+4	0+1	2-3+4	4+2	4+2	4+2	0+2	0+1-2+4	1-2+4	0+4	4	4	4	4	4+0	3-4	4	4	4	4	4	4
Galation 41				0+3	0+2+4	0+4	4+0	0+2	0+4	0+4	4+0	0	0+4	0+2+4	0+1-2+4	0+4	0+4	0+3	4+0	0+4	4+0	0	4+0	0+3	0+4	0+3	0+4	2+4	0	3-4	3-4	3-4	4	1-2+3	4+1-2	0+1-2+4	0+3	4	4	4	4	4	3-4	4	4	4	4	4	3-4
Galation 42				0	0	0+2	1+2+4	0+1	0	0+1-2	0+2	0+2	0+1+3	0+1-2	0	0+3	0+4	4+0+2	0+2-3	0+3	0	0	0+4	0	0	3-4+0	0+1	3+1-2	0	3-4+2	3-4+2	1-2+4	3-4+2	2	2+0	2+0	2	4	4	4	4	3+4	3-4+1	3	3-4	4	3-4	3-4	3-4
Galation 43				0	0	0+3	0+1+4	0+1	0+3-4	0+3	0+2-3	0+3	0+1+3	0	0	0+2	0	0+1	0+3-4	0+3	0	0+2	0+3-4	0+2	0+2	1+4+0	0-1	1-2+3	0	4	3-4	3-4	3-4+2	2+4	1-2+0	0+1-2+3	1-2	4	4	4	4	4	4	3-4	4	4	4+2	3-4	3-4
Galation 44				0	0+2	0	0+2	0+2	0+2	0+2-3	1+4+0	0	0+4+1	0	0	0+3	0-1+4	0-1+4	0+3-4	0+1+4	1+4+0	1+4+0	0+4	0+3+1	0+4	0+4	4+0	3+1-2	0+1	2+4	2	2+4	3-4	2	1-2+4	0+1-2+4	3-4+1-2	4	4	4	4	4	4	4	4	4	4	4	3-4
Galation 45				0	0+1+2	0+2+4	0	0+3-4	0+4	0+3	1+4+0	0	0+1+4	0+1-2	0+1-2	0	0	0	1+3-4+0	0+2+4	0+1	0+1+3	0+3-4	0+2-3	0+3	1+3+0	0+4	3+2	0	3-4	3-4	4	4	2+4	1-2+4	1-2+4+0	1-2	4	4	4	4	4	3-4	4	4	4	4	4	3-4
Galation 46				0+1-2	0	0	0+4	0	0+4	0	0+1+4	0+2	0	0+1-2	0+1	0+3	0	0+4	0	0	0+3-4	1+4	0+3-4	0	0+4	0+4	0+1+4	3+1-2	0	3-4	3-4+2	3-4	3-4	2+4	1-2+3+0	1-2+4	3+1-2	4	4	4	4	4	3-4	4	4	4	4	4+2	3-4
Galation 47				0	0	0	0	0	0	0	0	0	0	0	0	0	0	0	0	0	0	0	0	0	0	0	0	1-2	0+1	4	3-4	4	4+2	4	3-4	4	3-4	4	4	4	4	4	4	3	4	4	4	3-4	4
Galation 48				0+1-2	0	0+2	3-4+0	0+2	0+4	0+2	0+2+4	0+2	3-4+0	0+3-4	0+1-2	0+2	0+3	0	0+1+4	0+3	0+1	1+0	0	0+3	3-4+0	3-4+0	0+4+1	3+1-2	1+2-3+0	2+3-4	3-4+2	3-4+2	3-4	2+0	1-2+3+0	1+4	1-2+4	4	4	4	4	4	4	4	3-4	4	4	3-4	3-4
Galation 49				0	0+1-2	0+3	0	0-1+4	0+4+2	0+2+4	0+1	0+2-3+4	0+1+4	0+1-2	0	0+3-4	0+4	0-1	0+1+4	0+3	4+0	3-4+2	0+4	3-4+0	0+3-4	0+4	0+4	3+1-2	0+1	3-4	4	4	4	2+4	1-2+3-4	0+1-2	2+4+0	4	4	4	4	4	4	4	3-4	4	4	4	3-4
Galation 50				0+1-2	0	0+1-2	0+2	0	0+2	0+2-3	0+3-4	2-3+0	3+0	0+1-2	0	0+3	0+3-4	0+3-4	0+4	0	0-1	0+4	0+1+4	0+3-4	0+3-4	0+3	1+4+0	3+1-2	1+2	2+4	4+2	3-4	4	2+4	1-2+4	1-2	1-2+3+0	4	4	4	4	4	4	3-4	4	4	4	4	4
	RTs 0, 0-1, 1			129	124	126	116	119	122	120	121	111	119	126	130	128	125	121	119	120	121	116	120	115	114	114	109	3	136	0	0	0	0	17	20	27	37	0	0	0	0	1	1	0	1	1	0	0	3
	RTs 1-2, 2, 2-3			15	18	5	7	17	14	11	7	14	1	17	13	3	0	1	3	1	0	4	0	3	1	1	0	61	14	61	56	31	24	94	88	81	70	0	0	0	0	0	0	1	0	0	2	3	0
	RTs 3, 3-4, 4			6	8	19	27	14	14	19	22	25	30	7	7	19	25	28	28	29	29	30	30	32	35	35	41	86	0	89	94	119	126	39	42	42	43	150	150	150	150	149	149	149	149	149	148	147	147
	Resistant			144	142	131	123	136	136	131	128	125	120	143	143	131	125	122	122	121	121	120	120	118	115	115	109	64	150	61	56	31	24	111	108	108	107	0	0	0	0	1	1	1	1	1	2	3	3
	Susceptible			6	8	19	27	14	14	19	22	25	30	7	7	19	25	28	28	29	29	30	30	32	35	35	41	86	0	89	94	119	126	39	42	42	43	150	150	150	150	149	149	149	149	149	148	147	147
		p < 3.841						2.434	2.434					0.642	0.642			3.209	3.209	2.569	2.569	2.000	2.000	1.076	0.222	0.222	0.436								0.720	0.720	1.076
			a1	A	A	A	A	A	A	A	A	A	A	A	A	A	A	A	A	A	A	A	A	A	A	A	A	V	V	V	V	V	V	V	V	V	V	V	V	V	V	V	V	V	V	V	V	V	V
			aAl2																										A	V	V	V	V	V	V	V	V	V	V	V	V	V	V	V	V	V	V	V	V
			Ru2	A	A	A	A	A	A	A	A	A	A	V	V	V	V	V	V	V	V	V	V	V	V	V	V	V	V	A	A	A	A	A	V	V	V	V	V	V	V	V	V	V	V	V	V	V	V
			h	A	A	V	V	V	V	V	V	V	V	A	A	V	V	V	V	V	V	V	V	V	V	V	V	V	V	V	V	V	V	A	A	A	A	V	V	V	V	V	V	V	V	V	V	V	V
			ra	V	V	A	A	V	V	V	V	V	V	V	V	A	V	V	V	V	V	V	V	V	V	V	V	V	V	V	V	V	V	A	V	V	V	V	V	V	V	V	V	V	V	V	V	V	V
			a8	V	V	V	V	V	V	V	V	V	V	V	V	V	V	V	V	V	V	V	V	V	V	V	V	V	A	V	V	V	V	V	V	V	V	V	V	V	V	V	V	V	V	V	V	V	V
[truncated: 6 more columns]

## Sheet: Hedy
Response types (RTs) that developed on leaf segments excised from plants of F2 generation grown from seed of 32 individually harvested ears of hybrid winter barley cultivar Hedy after inoculation with 52 Blumeria graminis f. sp. hordei isolates
Cultivar	Sum of:	p	Standard					Isolates of Blumeria graminis f. sp. hordei, their order number, designation, country and year of collection
			genotype	1	2	3	4	5	6	7	8	9	10	11	12	13	14	15	16	17	18	19	20	21	22	23	24	25	26	27	28	29	30	31	32	33	34	35	36	37	38	39	40	41	42	43	44	45	46
			possessing the Ml	CobGh	R86/1	Z-6	KM18	I-16	M-4	C-73	K-200	O-11	M-3	I-162	X-30	I-167	K-2	F-72	J-20	L-209	54	21	A-23	C-109	C-132	MN-B	MN-A	MK26	F-8	3-33	4-20	65	D-120	EmA30	J-462	Race I	A-1	A-16	A-2	A-39	B-2-1	C-10	D-48	E-6	I-20	I-6	K-3	L-1/13	M-236
			resistance gene	AUS	DK	CZ	SW	CZ	CZ	CZ	CZ	CZ	CZ	CZ	CZ	CZ	CZ	CZ	CZ	CZ	URQ	CZ	CZ	CZ	CZ	USA	USA	SW	CZ	CHI	JAR	JAR	D	SW	ISR	JAP	CZ	CZ	CZ	CZ	CZ	CZ	CZ	CZ	CZ	CZ	CZ	CZ	CZ
				2005	1986	2014	1975	2012	2015	1999	2009	2016	2014	2009	2012	2009	2011	2007	2004	2009	2005	1997	2009	2008	2002	2016	2016	1976	2010	2003	2007	2004	b1999	b1976	1979	1953	2015	2017	2015	1999	2014	2010	2007	2011	2011	2014	2015	2013	2009
Pentads
Hedy 01				2+4	2+0	2+4	2+1	1-2+3-4	0+4+1	2+1	2+4+1	2+1	3-4+0	4+1+2	4+1+2	2+4+0	1+4	3+1	4+1	4+2+1	2+4+0	2+4	2+0	4+0+2	4+0	4+2	2+4+0	4+2	4+2	4+1	0-1	0	0+2	0+2	0	0	4	4	4	4	4	4	4	3-4	4	4	4	4	4
Hedy 02				2+4	4+2+0	2+4	4+1	1+4+0	1+4+0	4+2+1	1+4+2	3+1	2+0-1	4+2	4+1+2	3-4	4+1+2	4+2	3+1	4+2	4+1+2	3-4	2+4+0	4+2	4+2	4+1	4+2	1+2+4	2+4	2+4	0+3	0+2	1+0+4	0+4	0	0	4	4	4	4	4	4	4	3-4	4	4	4	4	4
Hedy 03				3-4	3-4	3	3-4	3-4	4	4	4	3-4	3-4	3-4	4	4	4	4	4	4	3-4	4	3-4	4	4	4	4	4	4	4	3-4	3	3-4	3-4	0	0	4	4	4	4	4	4	4	4	4	4	4	3-4	4
Hedy 04				2+4	4+1	4+2	4+1	0+2	4+1+0	4+1	1+2+4	3-4	3-4+2+1	1+2	4+2+1	4+0	4+2+1	4+0	4+1	4+1	3+0	4+2	2+3+0	1+4+0	3+1	4+1	4+2	3-4	1+3	4+1	0-1	0	0	0-1	0	0	4	4	4	4	4	4	4	3-4	4	4	4	3-4	4
Hedy 05				3+1	2+0	2+4+0	1+2+4	1-2+4	2+0	2+4	4+1	4+1	4+2+0	4+2	1+2+4	4+0	2+1+4	4+1-2	1+4	2+4	4+0	4+1	3+2+0	3+0	4+1+2	4+1	4+2	4+1	3-4	4+2	0+2	0+4	0-1	0+1	0	0	4	4	4	4	4	4	4	3-4	4	4	4	4	4
Hedy 06				3-4	3-4	3-4	3-4	3-4	4	4	4	4	3-4	3-4	4	4	4	4	4	4	3-4	4	4	4	4	4	4	4	3-4	4	3-4	4+2	3-4	4	0	0	4	4	4	4	4	4	4	3	4	4	4	3	4
Hedy 07				3-4	3-4	3-4	3-4	3-4	4	4	4	3-4	3-4	3-4	3-4	4	4	4	4	3-4	3-4	4	3-4	4	4	4	4	4	3-4	4	3-4	3	3-4	4	0	0	4	4	4	4	4	4	4	3-4	4	4	4	3-4	4
Hedy 08				2	4+2	3-4	3-4	3-4	4	4	4	3-4	3-4	3-4	4	4	4	4	3-4	4	3-4	4	3-4	4	4	4	4	4	3-4	4	3-4	3	3-4	4	0	0	4	4	4	4	4	4	4	3-4	4	4	4	3-4	4
Hedy 09				3	3-4	3-4	3-4	3-4	4	4	4	3-4	3-4	3-4	4	4	4	4	4	4	3-4	4	4	4	4	4	4	4	3-4	4	3-4	3	3-4	4	0	0	4	4	4	4	4	4	4	4	4	4	4	3	4
Hedy 10				2	2+4+0	4+2	4+1	3-4+0	2+4+0	2+4	4+1	4+1	3+0	4+2+0	4+1-2	1+2	1+4	2+0	2+4	4+2	4+1+2	4+2+1	2+1	4+0	1+3	2+4+1	4+1	4+1	4+2	4+2	0+4	2+4+0	0+4	0+2+4	0	0	4	4	4	4	4	4	4	3-4	4	4	4	3-4	4
Hedy 11				4+2+0	2+4+0	4+1+2	2-3	1+4+0	1-2+4	4+2	4+1+2	2+0	3+1-2	4+2	4+1	1+2	4+0	2+4+0	4+1	4+1+2	0+2+4	2+1	4+1+0	4+0	2+1	4+2	3-4	4+1+2	4+1	4+2+0	0+2	1+3	1+3	0+1+4	0	0	4	4	4	4	4	4	4	4	4	4	4	3-4	4
Hedy 12				1+4	4+2	2+4+1	2+1	1-2	2+1	4+2+1	2+0	3-4	2+4	1+3	2+4+1	4+2	4+1	4+2+0	3-4	4+1+2	4+1	4+2	4+1	4+2+1	4+1	4+2	4+2	4+2+1	4+1	4+2	0+2	0+2	3+0	0+3	0	0	4	4	4	4	4	4	4	4	4	4	4	3-4	4
Hedy 13				1+2	2+4+1	2+4+1	2+1	0+1-2+4	1-2+4	2+1	2+1+4	3+1-2	2+4	2+1	2+0	2+1	2+4	2+0+4	2+1	4+2	2+0	4+1+2	4+1	1+2	3-4	4+1	4+2	4+0	3+1	4+2	0+2	0-1	0+1	1	0	0	4	4	4	4	4	4	4	4	4	4	4	3	4
Hedy 14				1+3	3+0	4+1+0	1+4+2	0+1-2	4+1+0	0+1+4	4+1	1+4	4+2+0	4+1	1+2	0+2	4+2+0	2+0+4	1+4	4+0+2	4	4+1-2	4+0	4+2+1	4+2+0	1+4+0	4+2+1	1+2+4	4+2	2+4	0+2	1	0+4	1+4	0	0	4	4	4	4	4	4	4	4	4	4	4	3-4	4
Hedy 15				1+(3)	4+0	3+1-2	2+4	1-2+0	4+2+0	1+3	3+0	1+2	4+2	2+1	0+3+1	2+4+0	1+4	2+0+4	4+2+0	4+2+0	3+1	2+1	2+4	4+1	1+2	1-2+4	0+1+4	1+4	3+1	1+4	0	0+2+4	1+2	0+1	0	0	4	4	4	4	4	4	4	4	4	4	4	3-4	4
Hedy 16				3	4	3-4	3-4	3-4	4	3-4	4	3-4	3-4	3-4	3-4	4	3-4	4	4	4	3-4	4	4	4	4	4	4	4	3-4	4	3-4	3	3-4	4	0	0	4	4	4	4	4	4	4	4	4	4	4	3-4	4
Hedy 17				3-4	2+4	2+4	3-4	3	4	4	4	3-4	3-4	4	4	4	4	4	4	4	4	4	3-4	4	4	4	4	4	4	4	3-4	4	3-4	4	0	0	4	4	4	4	4	4	4	4	4	4	4	4	4
Hedy 18				1-2+4	1-2	2+0	1-2	1-2	0+2+4	1-2+4	0+2	1+2+0	1+0	1-2	1-2+4+0	1+4+0	0	1+4+2	0+4+2	0+1+2	1+4	1-2+4	2+4+1	2+0+4	1+4	2+4+1	4+1-2	3-4	2+4+1	4+2	1+3	1+2	0-1	1	0	0	4	4	4	4	4	4	4	4	4	4	4	4	4
Hedy 19				1-2+4	0+4	1-2+4	2+0	1+0	1+4+2	1+4	2+4+0	0+4+2	1+4+0	2+4	1-2+4	1-2+0	1	0+2+4	1+4	1+4+0	1-2+4	1-2+4	4+1	4+2	1-2+4	1+2	1-2+4+0	2+4+0	4+1-2	1-2+4	1	0-1	0+2	1	0	0	4	4	4	4	4	4	4	4	4	4	4	4	4
Hedy 20				1-2+4	1-2+0	1-2+4	2+4+0	1	2+4+1	2+1	0+4+2	2+4+0	1-2+4+0	2+4+1	1-2+4	4+2+0	1+4	4+2+0	2+4	1+2+0	1-2+4	1-2+4	2+0	2+1+4	4+1-2	2+4+0	1-2+4+0	4+1	1+2+4	2+4	0+2	0+2	0+4	0-1+3	0	0	4	4	4	4	4	4	4	4	4	4	4	4	4
Hedy 21				1-2+4	2+4	2+4	2+0+4	1-2+4+0	1-2	1-2+4	2+4	2+4	2+4+0	2+4	2	1-2+4	1	4+2+0	2+0	0+2+4	4+1-2	1-2+4+0	2+4+0	4+0	4+2+0	2+4	4+1-2	1-2+4	3-4	4+1	0+2	0	0+2	3+0	0	0	4	4	4	4	4	4	4	4	4	4	4	4	4
Hedy 22				1-2	1-2+4	1+2	2+4	1-2+4	1-2	4+1-2	2+1	1+2+0	1-2+4	1-2+4	2+1	1-2+4	0+4	1-2+4	2+4+1	1+4+0	1-2+4	1-2+4	1+2	0+4+2	4+1-2	4+2	1-2+4	2+0	1+3	4+1	0	0	0+2	0	0	0	4	4	4	4	4	4	4	4	4	4	4	4	4
Hedy 23				1-2+4	1-2+0	2+4	2+0	1+4	1-2+4	1-2	2+4+1	4+0	1+4	2+4	1-2+4	1-2+4	0+4+1	4+2	1-2+4	1+4	1	1-2+0	3-4	2+4+1	1-2+4+0	2+4+1	2+4+0	2+4	2+4	4+2	1+2	0+2	0+2	0+3	0	0	4	4	4	4	4	4	4	4	4	4	4	4	4
Hedy 24				1-2+4	2+4	4+2	3-4	4+2	4	3-4	4	2+4	2-3	4	4	4	4	4	4+0	4	3-4	4	3-4	4	4	4	4	4	4	4	3-4	3-4	3-4	4	0	0	4	4	4	4	4	4	4	4	4	4	4	4	4
Hedy 25				1-2+4	2+0	2+4+0	2+4+1	1-2+4+0	1+4+0	4+1	2+4+0	1+4+0	0+4+2	4+2	1+4+2	1-2+4	4+0	2	2+4	1+4+0	1-2+4	1-2+4+0	4+2	0+4+2	2+4+0	4+2	2+4+0	1+4	2+4+1	4+2	0-1	0	0-1	0+2	0	0	4	4	4	4	4	4	4	4	4	4	4	4	4
Hedy 26				1-2	2+0	1+2+4	1+2+4	1+4+0	4+1-2	1	2+4+0	2+1	1-2	2	1-2+4+0	1-2+0	0+4	0+1-2	2+4+0	1-2+0	1-2+4	1-2+4	2+4	1-2+4	2+0	2+1	2+4+0	3+1	2+4+1	4+2	0	0	0-1	0	0	0	4	4	4	4+2	4	4	4	4	4	4	4	4	4
Hedy 27				1-2	1+4	2+4	1-2+4	0+1+4	0+1-2+4	1+4	0+2+4	2+4	1+4+0	2+4+0	4+1	1+2+4	1+4+0	1-2+4	2+0	1+4+0	1-2+4	1-2+4+0	0+2	1+4	2+1	0+2+4	2+4+0	1+4+2	2-3	1+4	0	0-1	0	0+2	0	0	4	4	4	4	4	4	4	4	4	4	4	4	4
Hedy 28				1+2	4+1+0	2+1	1-2+4	1+4+0	1+4	1-2	2	2+4+0	0+4	2+4+1	1-2+4	1+2+4	0+4+1	1-2+4	2+0	1-2+4+0	0+2	1-2+4+0	2+0	1+4	0+2+4	2+4+0	2+4	2+4	4+2	4+1	0+2	0-1	0	0+2	0	0	4	4	4	4	4	4	4	4	4	4	4	4	4
Hedy 29				3-4	4+2	2+4	3-4	2+4	3-4	4	4	2	4+2	4	4	3-4	4	4	4	4	4	4	4+2	4	4	4	3-4	4	4	4	3-4	3-4	3-4	4	0	0	4	4	4	4	4	4	4	4	4	4	4	4	4
Hedy 30				1-2+4+0	4+1	2+4	4+2+1	4+1	1+4+0	1+4	2+4	2+4+0	2+4+0	2+1	1-2+4	1+2+4	4+1+0	2+4+0	4+1	1-2+4	1-2+4	1+4+0	4	2+4+0	1-2+4+0	4+2	4+2	3+0	2+4+1	3-4	0	4+1	0-1	0+2	0	0	4	4	4	4	4	4	4	4	4	4	4	4	4
Hedy 31				1-2+4	0+1-2	2+4+1	1+2	1-2+4+0	0+1-2+4	1+4+0	2+1	0+2	4+0	1+2+4	0+4+2	1-2+4+0	0+1	0+4+2	2+4+0	1+4+0	1+4+2	1+4+0	1+4+2	0+2+4	1+4	2+4+0	2+4	0+2+4	1+2	1-2+4	0-1	0+2	0-1	0+3	0	0	4	4	4	4	4	4	4	4	4	4	4	4	4
Hedy 32				1-2+4	1-2	2	2+0	1+4+0	1	1+2+4	0+2+4	2+4	1+2+0	2+4	4+1-2	4+1	4+1	1-2+4	1+2	1+0	1+2+4	1+4+0	2+4+1	2+0	4+0+2	2+4	2+4+0	4+2	1-2+3	1-2+4	0+4+2	0+3	1+4+2	0-1	0	0	4	4	4	4	4	4	4	4	4	4	4	4	4
	RTs 0, 0-1, 1			19	32	18	29	47	39	36	37	35	34	21	27	33	65	25	33	44	28	22	29	39	32	20	15	27	21	18	99	93	95	93	160	160	0	0	0	0	0	0	0	0	0	0	0	0	0
	RTs 1-2, 2, 2-3			75	60	71	59	40	43	45	43	44	44	56	50	43	11	50	40	29	43	48	41	28	35	42	41	28	33	34	11	13	9	8	0	0	0	0	0	0	0	0	0	0	0	0	0	0	0
	RTs 3, 3-4, 4			66	68	71	72	73	78	79	80	81	82	83	83	84	84	85	87	87	89	90	90	93	93	98	104	105	106	108	50	54	56	59	0	0	160	160	160	160	160	160	160	160	160	160	160	160	160
	Resistant			94	92	89	88	87	82	81	80	79	78	77	77	76	76	75	73	73	71	70	70	67	67	62	56	55	54	52	110	106	104	101	160	160	0	0	0	0	0	0	0	0	0	0	0	0	0
	Susceptible			66	68	71	72	73	78	79	80	81	82	83	83	84	84	85	87	87	89	90	90	93	93	98	104	105	106	108	50	54	56	59	0	0	160	160	160	160	160	160	160	160	160	160	160	160	160
		p < 3.841																													3.333
			IM9	A	A	A	A	A	A	A	A	A	A	A	A	A	A	A	A	A	A	A	A	A	A	A	A	A	A	A	A	A	A	A	A	A	V	V	V	V	V	V	V	V	V	V	V	V	V
			ra	V	V	V	V	V	V	V	V	V	V	V	V	V	V	V	V	V	V	V	V	V	V	V	V	V	V	V	A	A	A	A	V	V	V	V	V	V	V	V	V	V	V	V	V	V	V
			Lo	V	V	V	V	V	V	V	V	V	V	V	V	V	V	V	V	V	V	V	V	V	V	V	V	V	V	V	V	V	V	V	A	A	V	V	V	V	V	V	V	V	V	V	V	V	V
[truncated: 6 more columns]

## Sheet: Mercurioo
Response types (RTs) that developed on leaf segments excised from plants of F2 generation grown from seed of 30 + 24 individually harvested ears of hybrid winter barley cultivar Mercurioo after inoculation with 52 Blumeria graminis f. sp. hordei isolates
Cultivar	Sum of:	p	Standard					Isolates of Blumeria graminis f. sp. hordei, their order number, designation, country and year of collection
			genotype	1	2	3	4	5	6	7	8	9	10	11	12	13	14	15	16	17	18	19	20	21	22	23	24	25	26	27	28	29	30	31	32	33	34	35	36	37	38	39	40	41	42	43	44	45	46
			possessing the Ml	CobGh	3-33	MN-A	54	MN-B	I-162	D-120	4-20	65	MK26	E-6	F-8	KM18	K-200	A-2	J-20	Race I	EmA30	C-132	J-462	PF-512	F-72	K-2	M-4	X-30	21	I-167	C-109	A-23	A-39	L-209	B-2-1	C-10	L-1/13	M-3	K-3	I-16	I-20	M-8	Z-6	A-16	A-11	A-1	O-11	Y-4	I-6
			resistance gene	AUS	CHI	USA	URQ	USA	CZ	D	JAR	JAR	SW	CZ	CZ	SW	CZ	CZ	CZ	JAP	SW	CZ	ISR	CZ	CZ	CZ	CZ	CZ	CZ	CZ	CZ	CZ	CZ	CZ	CZ	CZ	CZ	CZ	CZ	CZ	CZ	CZ	CZ	CZ	CZ	CZ	CZ	CZ	CZ
				2005	2003	2016	2005	2016	2009	b1999	2007	2004	1976	2011	2010	1975	2009	2015	2004	1953	b1976	2002	1979	2001	2007	2011	2015	2012	1997	2009	2008	2009	1999	2009	2014	2010	2013	2014	2015	2012	2011	2017	2014	2017	2017	2015	2016	2013	2014
Single
Mercurioo 01				3-4	4	3-4	4	4	3-4	1	1	1	4	4	4	3-4	4	4	4	0	1	3-4	0	4	4	3-4	4	3-4	3-4	4	4	3-4	2-3	4	4	3-4	3-4	4	3-4	3-4	3-4	3-4	3-4	4	4	3-4	3-4	3-4	4
Mercurioo 02				0-1	1-2	2	1	2	3-4	4	3	3-4	4	4	4	2	4	4	4	0	4	1	0	4	4	3-4	4	4	4	3-4	4	3-4	4	4	4	3-4	3-4	4	3-4	3-4	3	3-4	3-4	4	4	3-4	1-2	4	4
Mercurioo 03				0-1	2	1	1	4	1-2	1	1	1	0	4	4	4	4	4	4	0	0	3-4	0	4	4	3-4	4	4	4	3-4	4	3-4	4	4	4	3-4	4	4	4	4	3-4	4	3-4	4	4	3	4	4	4
Mercurioo 04				0	1-2	0-1	0	0	1	1	0-1	0	0	0	0	0-1	4	4	4	0	0	0	3-4	2	2	4	4	2-3	4	4	4	3	4	4	1	3-4	4	4	3	4	2	4	3-4	4	3)	4	2	4	4
Mercurioo 05				0-1	0-1	1-2	2	4	1-2	1	2	3-4	1	3-4	4	3	4	3-4	4	0	3-4	1-2	1	1-2	3-4	4	4	3-4	3-4	4	4	3	3-4	4	4	3-4	2-3	4	3	2	4	4	3	3-4	3-4	3	2-3	3-4	4
Mercurioo 06				0-1	0	1	2	1-2	1-2	0-1	4	3-4	4	3-4	4	4	4	4	4	0-1	4	0	0	1-2	4	3-4	4	4	3-4	3	4	3	3-4	4	4	3-4	3-4	4	3	3-4	3-4	4	3	3-4	3-4	4	2-3	2-3	3-4
Mercurioo 07				0-1	2	1	2	1	2	0	1	2	1	3-4	4	2-3	4	4	4	0	4	2	1-2	2	4	4	4	4	3	2-3	3-4	3	3-4	4	4	3-4	3-4	2	4	2	4	3-4	4	3	4	4	1	4	3-4
Mercurioo 08				0-1	1-2	1	2	0-1	1	2	3-4	3-4	4	3-4	4	3-4	4	4	4	0	4	1-2	3-4	2	4	4	4	4	4	3	4	3-4	4	4	4	3-4	3-4	4	3-4	3-4	3-4	3-4	3	4	4	4	3-4	4	3-4
Mercurioo 09				0-1	1-2	1	0-1	1	0-1	2	2	2-3	4	2-3	4	2-3	4	4	4	0	4	3	3-4	0-1	4	4	4	3-4	3-4	4	4	2	3-4	4	4	4	3	3	3-4	3-4	3	4	3-4	4	4	4	3	4	4
Mercurioo 10				0-1	0	1	3-4	4	1	0-1	0-1	3-4	4	3	4	3-4	4	4	4	0-1	1	1	1-2	2	4	4	4	4	3-4	4	4	3	3-4	4	4	4	2-3	2-3	4	2	3-4	4	4	4	3-4	3-4	3-4	3-4	4
Mercurioo 11				3-4	0-1	4	4	1	1	3-4	3-4	3-4	4	3-4	3-4	4	0(2)	4	4	0	4	1-2	4	3-4	3-4	4	4	4	3-4	3-4	4	3-4	4	4	4	3-4	3-4	4	4	3	3-4	3-4	3-4	3-4	4	4	3-4	4	4
Mercurioo 12				1	0	0	1	1	1	2	3	2	1	3	4	3	4	4	4	0	3-4	1-2	1	2-3	3-4	4	4	4	4	4	4	2-3	3-4	3-4	4	3-4	3-4	3	4	2	3-4	4	2	4	4	3-4	2	4	4
Mercurioo 13				0-1	1-2	1-2	0-1	1	1-2	2	3-4	2	3-4	3	4	3-4	0(3)	3-4	4	0	3-4	3	0	3	3-4	4	4	3-4	4	4	4	3	3-4	3-4	4	3	3-4	3-4	3	3-4	3-4	3-4	4	4	3-4	3-4	2-3	4	3-4
Mercurioo 14				0	1-2	1-2	4	0-1	1-2	2	4	4	4	3	4	2-3	3-4	3-4	4	0	3-4	0-1	0	4	4	4	4	4	4	3	4	3-4	3-4	4	4	3	3-4	3-4	3-4	3-4	3-4	3-4	4	4	4	3-4	4	3-4	4
Mercurioo 15				3-4	1	1-2	2-3	4	4	1	0-1	2	1	4	4	4	4	4	4	0	1	3	1-2	2	4	4	4	4	4	3	4	4	3-4	4	3-4	3-4	4	4	4	3-4	4	4	2	4	4	4	4	3-4	4
Mercurioo 16				0	0	0	1-2	0	3	0	0	0	0	4	0	1	0	1	0-1	0	1	4	3-4	2	3-4	4	4	3	4	3	2-3	3-4	4	4	3	3-4	3-4	4	3	2-3	4	3	4	3-4	3-4	3-4	2-3	3-4	3-4
Mercurioo 17				1-2	2	0	0-1	0-1	0	1	1	0	1	4	0	0-1	0	1	0-1	0	3-4	3	3-4	1-2	4	4	4	3-4	4	4	4	3-4	4	4	4	3-4	4	3	3-4	2-3	4	4	3-4	4	4	4	2	4	3-4
Mercurioo 18				1	0	2	0	4	3-4	1	0	1	0	0	4	1	4	0	1	0	3-4	4	0	2	4	4	4	4	3-4	4	4	4	3-4	4	4	2-3	2-3	2	3-4	4	4	3-4	4	4	4	4	3-4	4	3-4
Mercurioo 19				0-1	0-1	1	0	1	0-1	0-1	0	0	0	0	0	1	0	0	1	0	4	3	0	2	4	4	3-4	3	3-4	3	4	3-4	3-4	3-4	4	3	2-3	3-4	2-3	2-3	3-4	3-4	4	3	3-4	4	3-4	2-3	3-4
Mercurioo 20				0-1	4	2	0	1	0	0-1	0-1	2	4	0	3-4	1	0	3-4	4	0	4	2	2	2	3-4	4	4	3-4	3-4	3-4	4	3-4	3-4	4	4	2-3	2-3	2	3-4	2-3	3-4	3-4	2	4	3	3-4	2-3	4	3-4
Mercurioo 21				0-1	0-1	2	1-2	1	2	2	2-3	4	4	3-4	4	3	4	3-4	4	0	0-1	2	1-2	2	3-4	4	4	3-4	4	3-4	4	4	3	4	4	3-4	3	4	3-4	3	3-4	3	3-4	3-4	3-4	3-4	3-4	4	3-4
Mercurioo 22				1	2	1	1-2	1	1-2	4	3-4	4	4	4	4	3-4	4	4	4	0	3-4	1-2	3-4	1-2	4	4	3-4	3-4	4	4	4	4	4	4	4	3-4	2-3	3-4	3-4	4	3-4	4	3-4	3-4	3	3	3-4	4	4
Mercurioo 23				0-1	1-2	0-1	0	0-1	1	0	0	0	0	4	0	1	3-4	1	4	0	3-4	4	3-4	4	3-4	4	4	3-4	4	4	2-3	4	3-4	4	4	3	3	3-4	3-4	4	3-4	4	3-4	3-4	4	4	2-3	4	4
Mercurioo 24				0-1	1	0-1	0	4	0-1	1-2	0-1	0	0	0-1	0	1	1	4	1	0	4	1-2	3	1	3-4	4	4	3	3-4	4	2-3	3	3-4	4	4	3-4	3-4	4	3-4	3-4	3-4	4	3-4	3-4	4	3	3	4	4
Mercurioo 25				0	1	1-2	3	2	0-1	1	0	0	1	4	4	3-4	4	4	4	0	1	1-2	1-2	4	4	3-4	4	4	4	2-3	4	4	3-4	4	4	3	4	4	3-4	4	3	4	3-4	4	4	4	3-4	4	4
Mercurioo 26				3-4	4	1	1	1	0-1	1	1	0-1	1	4	0	1	0-1	4	1	0-1	1	3	3-4	3	4	3-4	4	4	4	3-4	3-4	4	2	4	4	3-4	3-4	4	3	4	3	3-4	3-4	3-4	4	3-4	3-4	3	4
Mercurioo 27				3-4	4	4	3-4	4	3-4	1	1	0-1	4	4	3-4	3-4	4	4	3-4	0	0-1	3-4	0	3	4	4	4	3-4	3-4	3-4	4	4	3-4	3-4	4	2-3	3-4	3-4	3	3	3-4	3-4	3-4	3-4	4	4	2-3	3	3
Mercurioo 28				3	4	2	3-4	4	3	4	4	3-4	4	4	3-4	3-4	3-4	3-4	3-4	0	4	4	3	1	4	4	4	3-4	3-4	4	4	3-4	2-3	3-4	4	3	3-4	3-4	4	2-3	4	3-4	3-4	3	4	3-4	4	4	3
Mercurioo 29				2	0-1	2	3	4	4	0-1	0-1	0-1	1	4	3-4	4	4	4	3-4	0	1	4	0	0-1	4	4	4	3-4	4	3-4	4	4	4	3-4	4	3	3-4	4	4	4	4	4	3-4	2-3	4	3-4	4	4	3-4
Mercurioo 30				1	3-4	1	0	1	0-1	0-1	3-4	0	0	0-1	1	0-1	0	0	1	0	4	3-4	0	1	3-4	3	4	3-4	2	4	4	3	3	4	4	3	3-4	3-4	2-3	2-3	3-4	3	2-3	3-4	4	3	2-3	3	3-4
Pentads
Mercurioo 31				0	0	0	0	0	0	0	0	0	0	0	0	0	0	0	0	0	2	1-2+3-4	3+0	1-2+2-3	3-4	4	4	3-4	3-4	3-4+2-3	3-4	4	3-4+2-3	3-4	3-4	3-4	3-4	3-4	2	3-4	2-3+4	3-4	3-4	3-4+2-3	2-3+4	3-4	3-4	3-4+2	2-3+3-4
Mercurioo 32				0	1-2+0	0+4	1-2+0	0+1-2+4	0+2-3+3-4	0	0+2	0+2	0+2+4	2-3	1-2+3-4	1-2+2-3+4	4	2-3+3-4	3-4	0	0+3+1	1-2	0	2-3+1-2	3-4	4	3-4	4	3-4	3-4	3-4+2-3	3-4+1-2	3-4	3-4+2-3	3-4+1-2	4+2	2-3+4	2-3	3-4+2	3-4	3-4	2-3+3-4	2-3+3-4	2-3+4	3-4+2-3	2-3+3-4	3-4+1-2	1-2+2-3	2-3+3-4
Mercurioo 33				1-2	0+2	3-4+2	2+0	1-2+3-4	3-4	3-4+0	0+3-4	0	0+3-4	3	3-4	4+2-3	4	3-4	3-4	0	0+3-4	4	0	3+1-2	4	4+2	3-4	3-4	3-4	3	3-4	4	3-4	2-3+3-4	2+4	3-4	3-4	3-4	3-4+2	3-4+2	2-3+3-4	3-4+2-3	3-4	3-4	3-4+2-3	3-4+2	3-4+1-2	3-4+1-2	3-4+2-3
Mercurioo 34				0+2-3+1-2	0+4	0-1	0+1-2	0	3-4+1-2+0	0+2-3+4	0	0	3-4+0	0+2	0	1+4+0	0+3	0+3	0+3-4	0	3-4	1-2+4	3	3+1-2	4	4	4	4	4	3-4	3-4	4	3-4	3-4	4+2	2-3	3-4	3-4	3-4	3-4	3-4+2	3-4+2-3	3-4	3-4+2-3	2-3+3-4	3-4	4	3+1-2	2-3+4
Mercurioo 35				0-1	0	0-1+2-3	0+1-2+2-3	0+3-4	3-4+0	0	0	0	0	0+1-2	0+4	0-1+4+1-2	0+4	0+4	0+4	0	0+2-3+3-4	3-4	0	1-2+3+0	3-4	4	4	3-4	3-4	3-4	3-4	3-4	3-4+2-3	2-3+4	4+2	3-4+2-3	3	4+2	2-3+1-2	4	2+3-4	3-4	3	3-4+2	4+2	2-3+3-4	1-2+3-4	1-2+4+2-3	3-4
Mercurioo 36				1-2+2-3	4+(4)	3-4	3-4	4+1-2	3+0	3+1-2	2+0	2-3	3-4	3-4+1-2	3-4	2+4	3-4	3+0	3-4	0	3-4+0	3-4	0+3	1-2+2-3	4	4	4	3-4	3-4	3-4	3-4	3-4+2	3-4	3-4+2	3-4+2	2-3+4	3-4	3-4+2-3	2-3+3-4	2-3	2-3+4	3-4	2-3	3-4+2	3-4+2-3	2-3+3-4	1-2	3-4+1-2	3
Mercurioo 37				1-2	0+2-3+1	3-4+2	3-4	4	3-4	0+3-4	0	0+4	0+1-2+4	3-4	3-4	4	4	3-4	4	0	0+4	3-4	0	2-3	4	4	4	4	3-4	4	4	4	4	4	4	3-4	3-4	4	2-3+4	4	3-4	3-4	3-4	3-4+2-3	3-4	2+3-4	1-2	3-4	3-4
Mercurioo 38				0+1-2	1-2+4	2	1-2	1-2+2-3+4	1-2+2-3+4	1-2+4	3-4	4	3-4	3-4+2	2+4	3-4	3-4	3-4	3-4+2-3	0	4	3-4+1-2	0	1-2+4	4	3-4	3-4	3-4	3-4	3-4	4	4	3-4+2	3-4+2	3-4+2	3-4	3-4	3-4	3-4	4	2+4	2-3+3-4	3-4+2	2-3+3-4	2-3+4	2-3+4	3-4	1-2+3-4	2-3+4
Mercurioo 39				0	0+1-2	0-1	0+1-2	0+4+1-2	0	0	0+4	0	0+4	0+2-3+4	0+3-4	0+1+4	0+4	0+4	0	0	0-1+3-4	3-4+1-2	3	2-3	3-4	4	4	3-4	4	3-4	3-4	4+2	2-3+3-4	3-4	3-4	3-4+2-3	3-4	2-3+4	3-4+2	4	4+2	3-4	3-4	3-4	4+2	3-4	3-4+2	3-4+1-2	2-3
Mercurioo 40				0+1-2+2-3	1-2+2-3	1-2	1-2+3-4	1-2+0	1-2+3-4	2	2-3+3-4	3+2	4	2-3+4	3-4+2	3-4	3-4	3	3-4	0	3-4	1-2+2-3	3	1-2	4	4	3-4	4	3-4	3-4	4	3-4+2-3	3-4	3-4	3-4+2	3	3-4	3-4+2	3-4+2	2+4	3	2-3+3-4	3-4+2	3-4+2-3	2-3+4	3-4+1-2	3-4+2-3	1-2+3-4	3-4
Mercurioo 41				2-3+1-2	3-4	4	3-4	3-4	4+1-2	3-4+2	2-3+0	2-3+3-4	4	3-4+2	2-3+4+0	3-4	4+0	3-4	3-4	0	3-4	3-4+1-2	0	1-2+3	4	4	4	4	3-4	3-4	3-4	4	3-4	3-4	4	2-3+3-4	3-4	4	3-4+2	4+2	3-4+2	2-3+3-4	2-3+3-4	3-4	3-4	3-4	3-4	3-4+2	2-3
Mercurioo 42				0+1-2	0+1-2	0+2	0+1-2+4	0+1	0+1-2	0+1-2	0+3-4	0+4	0+4	0+3-4	0+2-3	1+4	0+4	3+0	3-4+0	0	3-4+1-2	1-2	3	2-3+1-2	4	4	4	3-4	4	4	4	4	3-4	3-4	2-3+4	3-4	3-4	3-4	3	2-3+4	3	2-3+3-4	3-4	3-4	3-4+2-3	3-4+2-3	3-4	3-4+1-2	2-3+3-4+1-2
Mercurioo 43				1-2+0	0+1-2+2-3	1-2+2-3	0+1-2	1-2+3-4	0+1-2+4	0+3	0+2+4	0+3	1+4+0	3-4+0	3-4	3-4	3-4	4+0	3-4	0	0+3-4	1-2+3	1+3+0	2-3+1-2	4	4	3-4	4	4	3-4	4	4	3-4+2	3-4	3-4+1-2	2-3+3-4	3-4	3-4+2	2-3+4	3-4	2-3+3-4	3-4	3-4	2+3-4	3-4	2	3-4+2	3-4+2	2-3+1-2
Mercurioo 44				1-2+2-3+4	4	3-4	3-4	2+3-4	3-4	3-4+0	2+4	3+0	3-4	3-4+1-2	3-4	3-4	3-4	3-4	3-4	0	4	3-4+2	3+0	2-3	4	3-4	3-4	3-4	3-4+2	3	3-4	4	3-4	2+3-4	3-4	3-4	3+4	3-4	3-4	4	3-4+2	3-4+2-3	2+3-4	2-3+3-4	2+3-4	3-4+2	3-4+2	3-4+1-2	2+4
Mercurioo 45				0+1-2	0	0+1-2	0+1-2	0+1-2+3-4	1-2+3	0+2	0+1-2	0+1-2	0	2	2+3-4	1-2+2-3+4	3-4	3-4+2-3	3-4	0	0+2+3-4	1-2	1+0	1+2+3	3-4	3-4	3-4	3-4+2-3	3	3-4+2	3-4	4+2-3	2+3-4	3-4+2	4+2	3-4	2-3+1-2	2+4	3	3-4+1-2	2-3+3-4	2+3-4	2+3-4	2-3+3-4	2+3-4	3-4+2	1-2	2-3	3-4
Mercurioo 46				0+1-2	1+3	1-2	1-2+2-3+4	1-2+2-3	0+1-2+4	0+2-3	3-4	3-4	3-4	3-4+2	2-3+3-4+0	3-4	3-4	3-4	3-4	0	3-4	1-2	0+3	1-2	4	3-4	3-4	4	3-4	3-4	3-4	4	3-4	3-4	3-4	2-3+3-4	3	3-4+2-3	2+3-4	3-4	3	3-4	3-4	2-3+3-4	3-4+2	3-4+2	4	1-2+3-4	3-4+2-3
Mercurioo 47				0+1-2	2+3-4	4+2	1-2+3-4	2+4	1-2+3-4+0	1-2+4+0	3-4	3-4	3-4	3-4	3-4	4	4	3-4	4	0	3-4	1-2+3-4	0+3	1-2+4	4	4	4	3-4	4	3-4	4	4	3-4	4	4	4	3-4	4	3-4	4+2	3-4	2-3+3-4	4+2-3	3-4	2-3	4+2	4+2-3	3-4	2-3+4
Mercurioo 48				3-4+1-2	3-4+1	2-3+4	3-4+2-3+1-2	3-4	3-4	0+3-4	0+3-4	0-1	1-2+4+0	3-4+2	3-4	4	4	4	3-4+1	0	0+3	4+2-3	3-4+0+1	2+4	4	4	4	4	4	4	4	4	3-4	3-4	4+2-3	3-4	4	4	3-4	3-4	3-4+2-3	2-3	2-3+4	4	3-4+2-3	4+2-3	3-4	2+3-4	2+3-4
Mercurioo 49				1-2+3-4	1-2+3-4	1-2	1-2	0+1-2+3-4	1-2	1-2+2-3+3-4	3-4+2-3	3-4+2-3	4+2	3-4+2	3	4+2-3	4	4	4	0	3-4	3-4+2-3	3-4+1-2	1-2	4	4	4+2	3-4	4	4	4	4	3-4	3-4	4	4	2	2-3+4	3-4	3-4+2	3-4	3-4	2	4+2	3-4+2-3	3-4+2	1-2+4	3-4	3-4
Mercurioo 50				0	0-1	0-1	0	0	0	0	0	0	0	0	0	0	0	0	0	0	3-4	1-2+4	3-4+0	3-4+2	4	4	3-4	4	4	4	4	4	3	4	4	4	4	4	4	3-4	4	4	3-4	3-4	3-4+2-3	4	3-4	3-4	3-4+2-3
Mercurioo 51				0+3-4	1-2+3-4+0	1-2+0	0+4	1-2+0	0+3-4+1-2	0+1-2+4	3-4+0	0+3-4	0+4	0+3	0-1	0+4+1-2	0+4	0	4+0-1	0	3-4+0	1-2+2-3+4	3-4	1-2+3-4	4	3-4	3-4	4	4	4	4	3-4	3-4	4	4+2-3	3-4	3-4	4	3-4	3-4+2-3	3-4	4	3-4+2-3	2-3+3-4	3+4	4+2-3	4	3-4+2	2-3+3-4
Mercurioo 52				0+1-2+3-4	2+0	1-2	0-1+1-2	1-2+3-4	1-2	0+1-2	0+1	0+1+3-4	1+4	3-4	3-4	4	4	4	4	0	0-1+3-4	4+2	0+1-2	1-2+3-4	4	4	4	4	4	4	3-4	3-4	3-4	4	4+2	3-4	2+3-4	4	4	4	4	4+2-3	3-4	3-4	3-4	2-3+3-4	4+2-3	3-4+2	3
Mercurioo 53				1-2+0	0+2+3-4	1-2	0-1+3-4	1-2	3-4+1-2	0+1-2+3-4	0+4	0+1+3-4	0+4	3-4+2	3-4	4	4+0	3-4	4	0	0+4	2-3+1-2	0+3	2-3	4	4	4	3-4	4	4	4	4	3-4	4	4	4	2-3+4	4	4	4	4+2	4	3-4+2-3	4	3-4+2-3	4+2-3	3-4	3-4	2-3+4
Mercurioo 54				3-4	4	3-4+1-2	4	3-4	3-4	4+2	3-4	3-4	3-4	3-4	3-4	4+1-2	4	3-4+1	4	0	4	3-4	0+3	2+3-4	4	4	3-4	3	4	3-4	4	4	3-4	4	3-4	3-4	3-4	3-4	3-4	3-4+2	3-4	2-3+3-4	3-4	2-3+3-4	3-4+2-3	4+2-3	3-4	2+3-4	3-4
	RTs 0, 0-1, 1			80	67	52	56	51	52	80	79	80	69	32	41	36	40	35	33	150	50	5	80	10	0	0	0	0	0	0	0	0	0	0	1	0	0	0	0	0	0	0	0	0	0	0	1	0	0
	RTs 1-2, 2, 2-3			51	46	61	52	51	37	37	22	19	6	30	17	22	0	4	2	0	8	73	8	109	1	1	1	2	3	4	5	10	14	17	21	24	25	27	31	32	32	37	38	39	45	46	47	51	53
	RTs 3, 3-4, 4			19	37	37	42	48	61	33	49	51	75	88	92	92	110	111	115	0	92	72	62	31	149	149	149	148	147	146	145	140	136	133	128	126	125	123	119	118	118	113	112	111	105	104	102	99	97
	Resistant			131	113	113	108	102	89	117	101	99	75	62	58	58	40	39	35	150	58	78	88	119	1	1	1	2	3	4	5	10	14	17	22	24	25	27	31	32	32	37	38	39	45	46	48	51	53
	Susceptible			19	37	37	42	48	61	33	49	51	75	88	92	92	110	111	115	0	92	72	62	31	149	149	149	148	147	146	145	140	136	133	128	126	125	123	119	118	118	113	112	111	105	104	102	99	97
		p < 3.841																						1.503
			a6	A	A	A	A	A	A	A	A	A	A	A	A	A	A	A	A	A	V	V	V	V	V	V	V	V	V	V	V	V	V	V	V	V	V	V	V	V	V	V	V	V	V	V	V	V	V
			a14																		A	V	V	V	V	V	V	V	V	V	V	V	V	V	V	V	V	V	V	V	V	V	V	V	V	V	V	V	V
			h	A	A	A	A	A	A	A	V	V	V	V	V	V	V	V	V	V	V	A	V	V	V	V	V	V	V	V	V	V	V	V	V	V	V	V	V	V	V	V	V	V	V	V	V	V	V
			ra	V	V	V	V	V	V	A	A	A	V	V	V	V	V	V	V	V	A	V	V	V	V	V	V	V	V	V	V	V	V	V	V	V	V	V	V	V	V	V	V	V	V	V	V	V	V
			Lo	V	V	V	V	V	V	V	V	V	V	V	V	V	V	V	V	A	V	V	A	V	V	V	V	V	V	V	V	V	V	V	V	V	V	V	V	V	V	V	V	V	V	V	V	V	V
			a8	V	V	V	V	V	V	V	V	V	V	V	V	V	V	V	V	A	V	V	V	V	V	V	V	V	V	V	V	V	V	V	V	V	V	V	V	V	V	V	V	V	V	V	V	V	V
			u1	V	V	V	V	V	V	V	V	V	V	V	V	V	V	V	V	V	V	V	V	A	V	V	V	V	V	V	V	V	V	V	V	V	V	V	V	V	V	V	V	V	V	V	V	V	V
			u2																																a	a	a	a	a	a	a	a	a	a	a	a	a	a	a
[truncated: 6 more columns]

## Sheet: SU Hylona
Response types (RTs) that developed on leaf segments excised from plants of F2 generation grown from seed of 40 individually harvested ears of hybrid winter barley cultivar SU Hylona after inoculation with 52 Blumeria graminis f. sp. hordei isolates
Cultivar	Sum of:	p	Standard					Isolates of Blumeria graminis f. sp. hordei, their order number, designation, country and year of collection
			genotype	1	2	3	4	5	6	7	8	9	10	11	12	13	14	15	16	17	18	19	20	21	22	23	24	25	26	27	28	29	30	31	32	33	34	35	36	37	38	39	40	41	42	43	44	45	46
			possessing the Ml	65	4-20	EmA30	MN-B	PF-512	54	A-23	D-48	J-20	KM18	L-1/13	B-2-1	MK26	3-33	CobGh	C-10	C-109	I-20	C-73	M-8	K-3	R86/1	X-4	K-2	Race I	O-11	D-120	M-3	K-200	I-16	A-2	E-6	C-132	I-167	F-8	I-162	Z-6	A-11	F-72	MN-A	A-39	A-7	L-209	21	M-236	I-6
			resistance gene	JAR	JAR	SW	USA	CZ	URQ	CZ	CZ	CZ	SW	CZ	CZ	SW	CHI	AUS	CZ	CZ	CZ	CZ	CZ	CZ	DK	CZ	CZ	JAP	CZ	D	CZ	CZ	CZ	CZ	CZ	CZ	CZ	CZ	CZ	CZ	CZ	CZ	USA	CZ	CZ	CZ	CZ	CZ	CZ
				2004	2007	b1976	2016	2001	2005	2009	2007	2004	1975	2013	2014	1976	2003	2005	2010	2008	2011	1999	2017	2015	1986	2010	2011	1953	2016	b1999	2014	2009	2012	2015	2011	2002	2009	2010	2009	2014	2017	2007	2016	1999	2012	2009	1997	2009	2014
Single
DEH 13/1807 01				0	0	0	0	0	0	0	0	0	0	0	0	0	0	0	0	0	0	0-1	0	0-1	0-1	0	0	0	4	0	2-3	0	1	3-4	0	0	2-3	3-4	4	1-2	1-2	0	0	4	1	1-2	4	0	3
DEH 13/1807 02				0	0	0	0	0	0	1-2	0	0	0	0	1	0	0	0	0	0	0	1	0	1	0	0	0	0	0-1	1	2-3	0	2-3	0	0	3	3-4	0-1	0	3	1	2	0	2	1-2	1	2	4	2
DEH 13/1807 03				0	0	0	0	0	0	0	0	0	0	0	0	0	0	0	0	0	0	1-2	0	0	0	0	3	0	2	0	3	0	0	0	0	1-2	2-3	0	3	2-3	2	1-2	4	1	3-4	4	4	0	4
DEH 13/1807 04				0	0	0	0	0	0	0	1	0	0	2-3	0	0	0-1	0	0	0	0	0	0	0-1	1	0	1	0	1-2	0	2	0	2-3	0	0	3-4	2-3	0	0	2	3	4	4	2	1-2	4	2	4	4
DEH 13/1807 05				0	0	0	0	0	0	0	0	0	0	0	0	0	0	0	0	1	0	0	0	1	0	0	0-1	0	1-2	0	2	0	0	0	0	0-1	1-2	0	3	0-1	1-2	3	0	2	1	2	1-2	3-4	1-2
DEH 13/1807 06				0-1	0	0	0	0	0	0	0	0	0	0	0	0-1	0-1	0	0-1	0-1	0	0	0	0-1	0	0	0	2	0	0	0	0	2-3	2	1-2	0-1	1-2	3)	1	0-1	2	0	4	1-2	4	0	1-2	0	4
DEH 13/1807 07				1	1	1	0	0	2-3	1	1	0-1	0	1	1	1	3-4	3-4	0-1	0-1	2	0	3-4	0	1	3-4	4	3	2	3	4	3-4	3	3-4	3-4	3	2	3-4	3	3-4	4	3	4	3-4	4	4	4	4	3-4
DEH 13/1807 08				0-1	0	0	0	0	0	0-1	0-1	0	0	0	0	0-1	0-1	0	0	0-1	0	1-2	0	0	0	0	0-1	2	1	2-3	2	0	2	3-4	3-4	2	1-2	3-4	3-4	4	1-2	2	0	2	1-2	2	2	2	2
DEH 13/1807 09				0	0	0	0	0	0	1-2	0	0	0	0	2	0-1	0-1	0	0	2	1	0	0	0-1	0	0	0	0	0	3-4	2	4	0-1	3	3-4	1	1	4	3-4	2	0-1	1	1	2	1	2	2	1	2
DEH 13/1807 10				0	0	0	0	1	0	0	1	0	1	1	1	0	0-1	1	1	0-1	0	1	0-1	3-4	0	0	0	0	2	0	3-4	0-1	3	0-1	1	3	4	0-1	0	3	3	3-4	3-4	3-4	4	3-4	4	3-4	4
DEH 13/1807 11				0	0	0	0	1	0	0	0-1	0	0	0	1	0	0	1	1	0	0-1	0	0	0	3-4	0	0	0	3-4	0-1	2-3	0	2	0-1	0-1	3	3	2-3	2	3-4	4	4	3	4	4	4	3-4	3-4	4
DEH 13/1807 12				0	0	0	0	0	0	1-2	1-2	0	0	1	0	0	0-1	0	1-2	1	1	0-1	1	1	0-1	3-4	3-4	0	2	0-1	3	0	3-4	0-1	1	2	3	0	1	3-4	4	4	3	3-4	4	3-4	3-4	3-4	4
DEH 13/1807 13				0	0	0	0	1	0	0-1	1	0-1	0	1	0	0	0-1	0	1-2	0	0-1	3	1	1	3	0	4	0	2	0	2	0	3	0	0-1	2	3	0-1	0-1	3-4	4	4	1	4	3-4	3-4	4	3-4	4
DEH 13/1807 14				0	0	0	0	0	0	1	0-1	0	0	0-1	0	0	0	0	1	0	0	0	0-1	1	0-1	0	0	0	0	3	1	0	1	1	0	0	2	0-1	3	4	0	0	0	2	4	0	2	3-4	4
DEH 13/1807 15				0	0	0	0	0	0	0	0-1	0	0	0-1	0	0	0	0	0	0	0	0	0	0	0	0	0	0	1	0	0	0	1-2	0-1	0	0	2	0-1	0	2-3	4	0	0-1	4	4	1	1	4	1
DEH 13/1807 16				0	0	0	0	0	0	0	0	0	0	0-1	0-1	0	0	0	0	0-1	0	0	0	0	0	0	0	3	3	3	3-4	3-4	3	4	3-4	3-4	4	3-4	2	3-4	4	4	4	3-4	2-3	4	4	4	3-4
DEH 13/1807 17				0	0-1	0	0	0-1	0	1	1	0	0	0-1	0-1	1	1	0	1	1	0	0	0-1	1	1	1	4	0	3	0-1	3-4	0	3-4	4	1	3-4	4	4	0	2-3	4	4	4	4	4	4	3	4	3-4
DEH 13/1807 18				0	0	0	0	0	0	0	0-1	0	0	0	0-1	0	0	0	0	0	0	0	0-1	2	0-1	0	0	0	0-1	2-3	1	3-4	0	0	0	1	2	0	0	0-1	0	1-2	3	0-1	1	2	0	1-2	2-3
DEH 13/1807 19				0	0	0	0	0	0	0	0-1	0	0	0	0	0	0	0	0	0-1	0	0	0-1	0	0	0	0	0	0	0	2	0	0	0-1	0	3-4	2	0	0	0	0-1	0	0	0	0-1	4	2	1-2	2-3
DEH 13/1807 20				0	0	0	0	0	0	0	0-1	0	0	0	0	0	0	0	0	0	0	0	0-1	0	0	0	0	0	0	0	2	0	1	0	0	0	2	3-4	3-4	0	1	2	0	0	0-1	1	0-1	1-2	1
DEH 13/1807 21				0	0-1	0	0	0	0	0-1	1	0	0	0	2-3	0	0-1	0	0	3	0	0	0	0	0	0	0	0	0	3-4	2	0	1-2	0	3-4	0	1	0	0-1	1-2	0-1	2	0-1	3	1	3-4	3-4	1-2	1
DEH 13/1807 22				0	0	0	0	0	2	0	0	0	0	0	1	0	0	0	0	0	0	0	0	0-1	0	0	2	0	2	0	2	2	1-2	0	1	0	1-2	0	2	2	3	2-3	3-4	2	2-3	1-2	3-4	3-4	2
DEH 13/1807 23				0	0	0	0	0	0	0-1	0-1	0	0	0	0-1	0	0	0	0	0-1	0	0	0	0	0	0	0	3	2	2-3	2-3	3	3	2	3-4	3-4	3	3-4	3	2	2	2-3	3-4	2	2-3	3-4	4	3-4	3
DEH 13/1807 24				0	0	0	0	0-1	0	0	0-1	0-1	0	0-1	0-1	0	0	0	0	0-1	0-1	0	0	0-1	0-1	0	0	0	2	0	2-3	0	2	2	0	2	2	0-1	0-1	2	2-3	3-4	0	2-3	0-1	1-2	0	4	3
DEH 13/1807 25				0	0	0	0	0-1	0	1-2	0	0	0	0	0	0	0	0	0	0	0	0	0	0	0-1	0	0	0	1	3-4	1-2	2	1-2	0	3-4	1	2	0	0-1	2	2	0	0	2	0-1	0-1	1-2	2	2
DEH 13/1807 26				0	0	0-1	0	0-1	0	0	0	0	0-1	0	0	0	0	0	0	0-1	2	0	2-3	2	0	0	0-1	0	0	0-1	1-2	0	0-1	0	0	0	2	0	0-1	1-2	1	0	1	2	1	1-2	1-2	2	2
DEH 13/1807 27				0	0	0-1	0	0	0	0	0	0	0	0-1	0	0	0	0	0	0-1	0	0	0	0-1	0	0	0-1	2-3	2-3	2	2	3-4	2	3-4	3-4	2	2-3	3-4	3	2-3	2-3	3-4	3-4	3-4	3-4	3-4	4	2	3
DEH 13/1807 28				0	0	0	0	0	0	0-1	0	0	0	0	0-1	0	0	0	0	0-1	4	0	0	0	0	0	0-1	0	0-1	0	2	0-1	2	0	0	0	1	0	0-1	2	2-3	0	0	4	2	3	1-2	0	1-2
DEH 13/1807 29				0	0	0	0	0	0	0	0	0	0	0	0	0	0	0	0	1	0	0	1	0-1	0-1	4	4	0	3-4	0-1	2-3	3-4	2-3	0	0	3	3-4	3-4	4	3	4	3-4	0	4	4	3-4	3-4	4	4
DEH 13/1807 30				0	0	1	0	0-1	0	1	2	0	0	0	0	0	0	0-1	0	0	0	0	0-1	2	0-1	0	0	0	2-3	0	1	0	0	3-4	0	2-3	2	0	1	2-3	1-2	0	4	4	4	0-1	0-1	0	4
DEH 13/1807 31				1	0	0	0	0	0	1	1	0	1	0	1	0	0-1	0	1	0-1	0	0	0-1	1	0	0	1	0	1	0	0-1	0	0	0	0-1	0	2-3	1	0	0	1-2	2-3	3	2	1	0	0	0	4
DEH 13/1807 32				0-1	0	0	0	0	0	0	0	0	1	0	1	0-1	0-1	0	1	0	0	0	0	0-1	0	0	0	2-3	0	0	0	0	0	3-4	4	0	2	0	1-2	1-2	0	0	0	1-2	1-2	0	1-2	2	3-4
DEH 13/1807 33				0	0	0	0	0	0	0-1	0	0	0-1	0	0	0	0	0	4	1	0	0-1	0	3-4	0	0	0-1	0	1	0	0-1	0	1	0	0	0	0	0-1	0	3	1	0	0	2	1	1	4	1-2	2-3
DEH 13/1807 34				0	0	0	0	0	0	0-1	0	0	0	0	0	0	0	0	1	0-1	0	0-1	0	0	0	0	0	0	1	2	2	2	1-2	0	0-1	0	1	0-1	2	0	1-2	0	0	2-3	2	1	4	2	4
DEH 13/1807 35				0	0	0	0	0-1	0	0-1	0	0	0-1	0-1	0-1	0	0-1	0-1	1	0	0	0	0-1	1	2	0	0	0	2-3	0	1-2	0	1-2	2	0-1	2	2	4	1	1-2	3	3	1	2-3	2	3	4	3-4	4
DEH 13/1807 36				0	0	0-1	0	0	0	0	0	0	0	0-1	0-1	0	0	0-1	1	0	0	0	0	0	0	0	0	3	2-3	0	0	0	1-2	0	0	0	0	0	1	0-1	1	0	0	2	0-1	3	0	4	4
DEH 13/1807 37				0	0	0	0	0	0	0-1	0	0	0	0	0-1	0	0	0-1	0	0	0	0	0	0	0	0	0	2-3	2-3	0	0	2	4	0	0	1	0	2-3	3-4	3	0-1	4	0	0-1	1-2	0	0	3-4	1
DEH 13/1807 38				0	0	0	0	0	0	1	0	0	0	0	0	0	0	0	0	0	1	0	0	0-1	0	0	1	2	0	0	2	0	0	0	0	2	1	0	0-1	2-3	3	0	0	3	3	2	0	4	1
DEH 13/1807 39				0	0	0	0	0	0	0-1	1-2	0	0	1-2	0	0	0	0	0-1	0	0	0-1	0	1	0-1	0	0-1	2	1	0	2	0	2-3	0	0	2	3-4	0	1-2	2-3	4	1	0	3	3-4	2	0	1	2-3
DEH 13/1807 40				0	0	0	0	0-1	0	0-1	0	0-1	1	1	0-1	0	0	0	0	0	0	0	0	0-1	0-1	0	1	0	1	0	2	0	1	2	1-2	1-2	3-4	2	0-1	2	1-2	3-4	0	2-3	0-1	0-1	4	0	1
	RTs 0, 0-1, 1			40	40	40	40	40	38	36	37	40	40	38	38	40	39	39	37	38	37	37	38	35	37	37	33	29	20	29	10	29	15	26	29	19	8	25	22	8	12	16	25	5	14	13	10	9	6
	RTs 1-2, 2, 2-3			0	0	0	0	0	2	4	3	0	0	2	2	0	0	0	2	1	2	2	1	3	1	0	1	7	15	5	24	4	17	5	2	11	21	3	6	20	14	9	0	19	10	10	12	11	12
	RTs 3, 3-4, 4			0	0	0	0	0	0	0	0	0	0	0	0	0	1	1	1	1	1	1	1	2	2	3	6	4	5	6	6	7	8	9	9	10	11	12	12	12	14	15	15	16	16	17	18	20	22
	Resistant			40	40	40	40	40	40	40	40	40	40	40	40	40	39	39	39	39	39	39	39	38	38	37	34	36	35	34	34	33	32	31	31	30	29	28	28	28	26	25	25	25	25	23	22	20	18
	Susceptible			0	0	0	0	0	0	0	0	0	0	0	0	0	1	1	1	1	1	1	1	2	2	3	6	4	5	6	6	7	8	9	9	10	11	12	12	12	14	15	15	15	15	17	18	20	22
		p < 3.841																											3.333	2.133	2.133	1.200	0.533	0.133	0.133	0.000	0.133	0.533	0.533	0.533	2.133	3.333	3.333	3.333	3.333
			Lv	A	A	A	A	A	A	A	A	A	A	A	A	A	A	A	A	A	A	A	A	A	A	A	A	A	A	A	A	A	A	A	A	A	A	A	A	A	A	A	A	A	A	A	A	A	A
			a1	A	A	A	A	A	A	A	A	A	A	A	A	A	A	A	A	A	A	A	A	A	A	A	A	V	V	V	V	V	V	V	V	V	V	V	V	V	V	V	V	V	V	V	V	V	V
			aAl2																									A	V	V	V	V	V	V	V	V	V	V	V	V	V	V	V	V	V	V	V	V	V
[truncated: 6 more columns]

## Sheet: Wootan
Response types (RTs) that developed on leaf segments excised from plants of F2 generation grown from seed of 24 individually harvested ears of hybrid winter barley cultivar Wootan after inoculation with 52 Blumeria graminis f. sp. hordei isolates
Cultivar	Sum of:	p	Standard					Isolates of Blumeria graminis f. sp. hordei, their order number, designation, country and year of collection
			genotype	1	2	3	4	5	6	7	8	9	10	11	12	13	14	15	16	17	18	19	20	21	22	23	24	25	26	27	28	29	30	31	32	33	34	35	36	37	38	39	40	41	42	43	44	45	46
			possessing the Ml	D-120	CobGh	MN-B	54	MN-A	I-162	3-33	65	4-20	Race I	F-8	KM18	E-6	K-200	MK26	J-20	A-2	C-132	EmA30	PF-512	M-4	L-209	I-20	K-2	21	J-462	A-39	B-2-1	F-72	C-109	X-30	C-10	C-73	M-8	I-16	A-23	I-167	A-1	M-3	A-7	K-3	D-48	L-1/13	M-236	R86/1	A-16
			resistance gene	D	AUS	USA	URQ	USA	CZ	CHI	JAR	JAR	JAP	CZ	SW	CZ	CZ	SW	CZ	CZ	CZ	SW	CZ	CZ	CZ	CZ	CZ	CZ	ISR	CZ	CZ	CZ	CZ	CZ	CZ	CZ	CZ	CZ	CZ	CZ	CZ	CZ	CZ	CZ	CZ	CZ	CZ	DK	CZ
				b1999	2005	2016	2005	2016	2009	2003	2004	2007	1953	2010	1975	2011	2009	1976	2004	2015	2002	b1976	2001	2015	2009	2011	2011	1997	1979	1999	2014	2007	2008	2012	2010	1999	2017	2012	2009	2009	2015	2014	2012	2015	2007	2013	2009	1986	2017
Pentads
Wootan 01				0+2	2+0	1-2	1-2+3-4+0	2+3-4	1-2+3+0	0+1-2+3-4	3-4+1	0	0	3-4+2	4+2	3-4+0	3-4	3-4	3-4	3-4	2+3-4	0	2-3+3-4	4	4	3-4	4	4	3	3-4	4	4	3-4	3-4	3-4	4	3-4+2-3	4	3-4	4	4	4	3-4+2-3	3	3-4	3-4	2-3+4	4	3-4+2-3
Wootan 02				0+2	1-2+2-3	1-2	1-2+4	3-4+1-2	1-2	2+3-4	0+3-4	0+3-4	0+1-2	3-4	4	3-4	4	3-4	4	3-4	1-2+2-3+4	0+3	3-4+1-2	3-4	3-4	3-4	4	4	3	4	4	4	4	3-4	3-4	4	3-4	4	4	4	4	3-4	3-4+2	3-4+2	3-4+2	3-4+2	3-4+2-3	4+2-3	3-4+2-3
Wootan 03				0+3-4	0	0-1+1-2+3-4	0+4	1-2+3-4	0+3-4	0	0+3-4	0+3-4	0	0	1-2+4+0	0+3-4	0+4	0-1	0+1+4	0+1	4+2-3	3-4	1+3-4+2-3	3-4	4	3-4	4	4	3	3-4	4	4	4	4	3-4	4	3-4	3-4	4	4	4+2-3	4	3-4	3-4+2-3	3-4	3-4	4	4	3-4
Wootan 04				0+1-2	0-1	0+1-2	0	0+1-2	0+1-2+3-4	0+1-2	0+3-4	0+3-4	0	0+1-2+3	0-1+2	0+3-4	0+3-4	0+3-4	4+1	0+4	2+4	3-4	2-3+1	4	4	3-4	4	4	3-4	3-4	4	4	3-4	4	3-4	4	3-4+2-3	4+2-3	3-4	4	4+2-3	2-3+4	4	3-4	2+3-4	3-4+2	4	1-2	3-4+2-3
Wootan 05				0	0-1	0-1+1-2+3-4	0	1-2+4+0	0+1-2	0-1+1-2	0	0	0	0-1	1-2+0	0-1+2-3	0+1+4	0+3-4	0-1+4	0	1-2+3-4	1+3-4	1-2+2-3	3-4	3-4	3-4	4	4+2	3	3-4	4	3-4	3-4	3	3-4	3-4	2-3+3-4	3-4+2-3	2-3+4	3-4	2-3+4	2-3+4	4+2	3-4+2-3	2-3+4	2	3-4	3-4	2-3
Wootan 06				0	0	0-1+1-2	2+4+0	0-1+2	0+1-2+4	0	0	0	0+1-2	3-4+0	1-2	0-1	0+4	4+0	0-1+4	3-4+0	4+1-2	0-1	2+3-4	4	4	4	4	4	3	4	4	4	4	3-4	3-4	4	3-4	4	4	4	4+2-3	4	4+2	3-4	3-4	3-4	4	4	4
Wootan 07				0	0-1	0-1	0	0	0	0	0	0	0	0	0-1	0	0	0	0-1	0	2+3-4	3-4+2	2+3-4	4	3-4	3-4	4	4	3-4	4	4	4	4	3-4	3-4	3-4+2-3	3-4	4	4+2	4	4+2-3	4	4	3-4	3-4+0-1	3-4	4	4	3-4+2-3
Wootan 08				0+3-4	0+2	1-2+3+0	1-2+3-4	2+4	1-2+4	3-4+0	0	0	0-1+2	3+1-2	3-4	4	4	4	4	4	1-2	0+3-4	3-4+1-2	3-4	4	4	4	3-4+2-3	3	3-4	4	4	3-4	4	3-4	3-4	4	4	3-4	4	4+2-3	4	3-4+2-3	2-3+3-4	3-4	3-4+2-3	3-4	2+3-4	3-4
Wootan 09				0+1-2	0+1-2+2-3	1-2+2-3+3-4	1-2+3-4	1-2+3-4	1-2+2-3+3-4	1-2+0	0+3-4	0+3-4	0-1+1-2	3-4	3-4	3-4+1-2	4	4+0	3-4	3-4	1-2+2-3+4	0+3	1	4	4	3-4	4	3-4	3-4	3-4+2-3	3-4+0	4	3-4	4	2-3	3-4+2-3	2-3+3-4	3-4+2	2-3+3-4	3-4+2-3	4+2	2-3+3-4	2+3-4	2-3+3-4	2+3-4	2-3	3-4+2-3	3-4+2-3	3-4
Wootan 10				0+1-2	0	0-1+1-2	0+1-2	2+1	0+1-2+4	1+0	0+1-2	0+2-3	0	0-1	0	0+2-3	0-1	0+2+3-4	0-1+4	0+4	1-2+2-3+4	0-1	1-2+3-4	4	4	4	4	4	3-4	4+2-3	3-4	4	3-4+2	4	3-4	4	3-4+2-3	3-4+2	2-3+3-4	3-4+2-3	4+2-3	2-3+4	4+2	3-4+2-3	2-3+3-4	2-3+4	4	1-2+2-3	4+2-3
Wootan 11				0+1-2	0+2-3	0-1	1-2+4+0	1-2+3-4	3+1-2	1-2	0+1-2	0+3-4+2-3	0	0+1-2	3-4+2-3	3-4	3-4+0-1	2+3-4+0	3-4+0	3-4	1-2+4	0-1+3-4	0+2+4	4	4	3-4	4	3-4	3-4	3-4	3-4	4	3-4	3-4	2-3+3-4	3-4	3-4+2-3	4	3-4	3-4	3-4	4+2-3	4	3-4+2-3	3-4	3-4	2-3+4	3-4+2-3	3-4+2-3
Wootan 12				0	0-1	0-1	0+1-2	1-2	0+1-2	0+1-2+3	0-1	0+2	0	0-1	0-1+4	0	0	0-1+2-3	0-1	0+3-4	1-2	3	1-2+3-4	4	4	4	4	4	3-4	3-4+2-3	3-4+0	4+2-3	2-3+3-4	3-4+2-3	3-4	4	4	4	4	3-4	4	4	4+2-3	2-3+3-4	3-4	2-3+3-4	3-4+2	2-3+4	4
Wootan 13				0	0-1	0	0	0+1	0	0	0	0	0	0	0	0	0	0	0	0	1-2+4+0	0+3-4	1-2+2-3	3-4	4	3-4	3-4+2-3+0	4+2-3	3-4	3-4	3-4	4+2-3	3-4	4	4	3-4+2-3+0	4	4+2	4	3-4	4	4	4+2-3	3-4	3-4	3-4	2-3+4	4+2-3+0	3-4+2-3
Wootan 14				0+1-2	0+3-4	0	0+1-2	1+0	0	0-1+2+3-4	0+2	0+3-4	0	0+3-4	0-1+2-3+3-4	0-1	0-1+3-4	0+3-4	0+3-4	0+3-4	1+3-4	0	1-2+3	4	4	3-4	4	4	3-4	4	3-4	4+2-3	3-4	4+2	3-4	3-4	4+2-3	4+2	2-3+4	3-4+2-3	4+1-2	2+4	3-4	3-4	3-4+2	2-3+3-4	3-4+2	2-3+4	3-4+2-3
Wootan 15				0	0+1-2	0	0+1-2	1+0	0	0+2	0+3-4	3-4+0	0	0+3-4	0-1+3-4	0+3-4	0	0+3-4	0+1-2+4	0+3	1-2+0	3-4	2-3+1-2	3-4+0	4+2-3+1	4	4	4	0+3-4	4	3-4	3-4	4	3-4	3-4	2-3+1	3-4	3-4+2-3	2-3+3-4	3-4+2-3	4	2+3-4+0	4	3-4	3-4	3-4	4+2-3	4+2-3	3-4+2-3
Wootan 16				1-2+0	0+1-2	0-1	0+1-2	1	0+1-2	0+2+4	3-4+0	0+2-3+4	0+2-3+3-4	0+3-4+2-3	3-4+1	0+3-4	0+3-4	4+0	3-4+0-1	0+4	3-4+1-2	3	4+2-3	4	4	4	4	4+2-3	3-4	4	4	3-4+2-3	4	3-4	4	3-4	3-4	4	4	4+2	4	4	2-3+4	3-4+2-3	3-4	3-4+2	2-3	4	2-3+3-4
Wootan 17				0	0+2+3-4	0-1+2+4	0+1-2	0-1+1-2	0+1-2	0+2-3+3-4	0	0	0-1	0+3-4	3-4+1+2-3	3-4+0	0+4	0+3-4	0+3-4	0+3-4	3-4+1-2	0	0-1+1-2+4	4	4	4	4	3-4	3-4	3-4	3-4+0	4	4	4	2-3+3-4	4	3-4	4	3-4	2-3+4	4+2-3	3-4	4+2	3-4+2	3-4+2	2-3+3-4	2-3+3-4	4	3-4+2-3
Wootan 18				0+1-2	0+2	0-1	0+2-3	1+0	0+3-4	0+1-2+4	0+2	0+2-3+3-4	0	0+2	0-1+1-2	0+2+3-4	0+2-3	0+3-4+2	0-1+3-4	0+3-4	2+4	3-4+2	1-2	4	4	3-4	3-4	3-4	3-4	3-4	3-4	4+2-3	3-4	2+3-4	3-4+2-3	3	3-4+2-3	3-4	3-4	2-3	4+2-3	3	2-3+4+1-2	2-3+3-4	2-3+3-4	2-3+3-4	2-3+3-4	4+2	2-3
Wootan 19				0+1-2	0	0-1+2	1-2	1-2+4	1-2+2-3	1-2+4	0	0+3	1	1-2+2-3	2+3-4	3-4	4	4	4	3-4	1-2+4	0+3-4	0+1-2+2-3	4	4	4	4	4	3-4	3-4	3-4	4+2-3	4	4	3-4	3-4	3-4+2-3	2-3+4	3	4	1-2+4+2-3	2-3+4	4+2	2-3+3-4	2-3+3-4	3-4+2	3-4	1-2+2-3+4	2+3-4
Wootan 20				0+2	0+1-2	1-2	1+2-3+4	1-2+4	1-2	3-4+2	0	0+2-3	0-1	3-4+0	2-3+4	3-4+1-2+2-3	3-4+2-3	3-4	4	3-4	1-2+3-4	0-1+3-4	3-4+1-2	3-4	4	3-4	4	4	3-4	4	3-4	4	3-4+2	3-4+2-3	3-4	4	4	4	3-4	4	4+2-3	4	4	3-4+2	3-4	3-4	3-4	3-4+2-3+1-2	4+2-3
Wootan 21				0	1	0+1-2	0+1-2	0-1	0-1	0+1-2	0	0	0+2-3	0-1	0+3-4	3-4+0	0+3-4	0	0-1+4	0+3-4	1-2+3-4	0-1+3-4	4+1-2+2-3	3-4	4	3	4	4	3-4	4	3-4+2-3	4	4	4+2-3	3-4+2-3	4+2-3	4	3-4	4	2-3	2-3+3-4	4	2+3-4	2-3+3-4	3-4	3-4+2	2-3+3-4	3-4+2-3	2-3+3-4
Wootan 22				0	0-1	0-1+1-2	0+1-2	1-2	1+3-4	1-2+0	0+1-2	0+1-2	0	1-2+2-3+0	1-2+2-3+3-4	2-3+3-4	3-4	3-4	3-4	3-4	1-2+3-4	0	0-1+2-3	3-4	4	2-3+3-4	3-4	4	3-4	3-4	3-4+2	4	3	2-3	3-4	2-3+4	4	2	2-3+4	3-4	3-4	4+2-3	4+2-3	3-4+2-3	2-3	2-3+3-4	2-3+3-4	1-2+2-3	2-3
Wootan 23				0	0	0	0	0	0	0	0	0	0	0	0	0	0	0	0	0	1-2+2-3	3-4	1+2-3	3-4	3-4	3-4	4+2-3	4	3-4	3-4+2-3	3-4	4	3-4	3-4	3-4	2-3	3-4+2-3	3-4	4	2-3+3-4	3-4	4+2-3	3-4	2+3-4	2-3+3-4	2-3	2-3+4	4	2-3+3-4
Wootan 24				0	0	0	0+1-2+3-4	0-1+1-2	0	0+1-2	0	0	0+2	0+1-2+3-4	0+3-4	3-4+0	0+3+1-2	0-1+3-4	0+3-4	0+3-4+1	1-2	0-1	3-4+2-3	3-4	4	3-4	4	4	3-4	3-4	3-4	4	2-3+3-4	4	3-4+2-3	4	4+2-3	4	4+2-3	3-4+1	4	3-4	2+4	3-4+2	2-3+4	3-4	2-3+4	4+2-3	2-3+3-4
	RTs 0, 0-1, 1			101	98	79	68	57	73	69	100	99	109	67	52	63	68	61	61	62	6	70	23	1	1	0	1	0	4	0	3	0	0	0	0	2	0	0	0	1	0	1	0	0	0	0	0	1	0
	RTs 1-2, 2, 2-3			16	20	36	41	51	34	35	8	4	10	20	30	11	3	7	1	0	79	3	67	0	1	3	2	4	0	6	4	7	9	14	17	17	19	20	23	23	26	26	32	37	38	42	42	42	45
	RTs 3, 3-4, 4			3	2	5	11	12	13	16	12	17	1	33	38	46	49	52	58	58	35	47	30	119	118	117	117	116	116	114	113	113	111	106	103	101	101	100	97	96	94	93	88	83	82	78	78	77	75
	Resistant			117	118	115	109	108	107	104	108	103	119	87	82	74	71	68	62	62	85	73	90	1	2	3	3	4	4	6	7	7	9	14	17	19	19	20	23	24	26	27	32	37	38	42	42	43	45
	Susceptible			3	2	5	11	12	13	16	12	17	1	33	38	46	49	52	58	58	35	47	30	119	118	117	117	116	116	114	113	113	111	106	103	101	101	100	97	96	94	93	88	83	82	78	78	77	75
		p < 3.841				0.833	1.742	2.880			2.880										1.111		0.000
			a6	A	A	A	A	A	A	A	A	A	A	A	A	A	A	A	A	A	V	V	V	V	V	V	V	V	V	V	V	V	V	V	V	V	V	V	V	V	V	V	V	V	V	V	V	V	V
			h	A	A	A	A	A	A	A	V	V	V	V	V	V	V	V	V	V	A	V	V	V	V	V	V	V	V	V	V	V	V	V	V	V	V	V	V	V	V	V	V	V	V	V	V	V	V
			ra	A	V	V	V	V	V	V	A	A	V	V	V	V	V	V	V	V	V	A	V	V	V	V	V	V	V	V	V	V	V	V	V	V	V	V	V	V	V	V	V	V	V	V	V	V	V
			a8	V	V	V	V	V	V	V	V	V	A	V	V	V	V	V	V	V	V	V	V	V	V	V	V	V	V	V	V	V	V	V	V	V	V	V	V	V	V	V	V	V	V	V	V	V	V
			u1	V	V	V	V	V	V	V	V	V	V	V	V	V	V	V	V	V	V	V	A	V	V	V	V	V	V	V	V	V	V	V	V	V	V	V	V	V	V	V	V	V	V	V	V	V	V
			u2																																a	a	a	a	a	a	a	a	a	a	a	a	a	a	a
[truncated: 6 more columns]

## Sheet: Hobbit_F6
Response types (RTs) that developed on leaf segments excised from plants of F6 generation grown from seed of 60 individually harvested ears of hybrid winter barley cultivar Hobbit after inoculation with 52 Blumeria graminis f. sp. hordei isolates
Cultivar	Sum of:	p	Standard					Isolates of Blumeria graminis f. sp. hordei, their order number, designation, country and year of collection
			genotype	1	2	3	4	5	6	7	8	9	10	11	12	13	14	15	16	17	18	19	20	21	22	23	24	25	26	27	28	29	30	31	32	33	34	35	36	37	38	39	40	41	42	43	44	45	46
			possessing the Ml	54	3-33	CobGh	MN-B	65	4-20	J-20	KM18	MK26	EmA30	PF-512	A-23	R86/1	B-2-1	C-109	D-48	K-2	K-3	L-1/13	M-8	C-10	I-20	X-4	C-73	Race I	MN-A	I-162	D-120	F-8	K-200	A-2	E-6	C-132	21	A-1	A-7	I-16	I-167	M-236	M-3	M-4	X-30	A-16	A-39	A-11	O-11
			resistance gene	URQ	CHI	AUS	USA	JAR	JAR	CZ	SW	SW	SW	CZ	CZ	DK	CZ	CZ	CZ	CZ	CZ	CZ	CZ	CZ	CZ	CZ	CZ	JAP	USA	CZ	D	CZ	CZ	CZ	CZ	CZ	CZ	CZ	CZ	CZ	CZ	CZ	CZ	CZ	CZ	CZ	CZ	CZ	CZ
				2005	2003	2005	2016	2004	2007	2004	1975	1976	b1976	2001	2009	1986	2014	2008	2007	2011	2015	2013	2017	2010	2011	2010	1999	1953	2016	2009	b1999	2010	2009	2015	2011	2002	1997	2015	2012	2012	2009	2009	2014	2015	2012	2017	1999	2017	2016
Single
Hobbit 01				0	0	0	0(2)	0	0	0-1	0	0-1	0	0	0-1	0-1	0	0	0	0-1	0	0	0	0	0	0-1	0-1	1	4	3-4	3-4	3-4	3-4	3-4	3	3-4	3-4	3-4	3-4	4	3-4	3-4	4	4	3-4	3-4	4	3-4	3
Hobbit 02				0	0	0-1	0	0	0	0	0	0	1	0	0	0-1	0	0	0	0-1	0	0	0	0	0	0	0	2	3-4	3-4	3-4	2-3	3-4	3-4	3-4	3-4	3-4	4	3-4	4	3-4	3-4	3-4	3-4	3)	3-4	4	3-4	3
Hobbit 03				1	0	0-1	0	0	0	1	0	1	0-1	0	0	0-1	0	0	0	0-1	0	0	0	0	0	0	0-1	1	0-1	3-4	3-4	3	3-4	3-4	3-4	0-1	3	3-4	3	3-4	3-4	3-4	3-4	3-4	3	3-4	3-4	3-4	3
Hobbit 04				0	0	0-1	0	0	0	0	0	0	0	0	0	0	0	0	0	0	0	0	0	0	0	0	0	1	1	0-1	3-4	3-4	3-4	3-4	3-4	1	3-4	4	3-4	4	3-4	3-4	4	3-4	3	3	4	3-4	3
Hobbit 05				0-1	0	0	0	0	0	0	0	0	0	0	0	0	0	0	0	0	0	0	0	0	0	0	0	2	3-4	3)	3-4	2-3	3-4	3-4	3-4	3	3	4	3-4	3-4	3-4	3-4	4	3-4	3	3-4	4	4	3-4
Hobbit 06				0	0	0	0	0	0	0-1	0	0	0	0	0	0	0	0	0	0-1	0	0	0	0	0	0	0	1	1-2	2-3	3-4	1-2	3	3-4	3	1	3-4	3	0(3)	3-4	3-4	4	4	4	3-4	3	4	3)	3-4
Hobbit 07				0	0	0	0	0	0	0	0	0	0	0	0	0-1	0	0	0	0-1	0	0	0	0	0	0	0	1-2	3-4	3-4	3	3-4	3	3-4	3-4	3	3-4	3-4	0(3)	4	3	3	4	3-4	3-4	3	3	3)	3
Hobbit 08				0	0	0	0	0	0	0	0	0	0	0	0	0-1	0	0	0	0-1	0	0	0	0	0	0	0	1-2	3-4	3-4	4	3-4	3-4	3	3-4	3-4	3-4	3-4	4	4	3-4	4	4	3-4	3-4	3	3-4	3)	3-4
Hobbit 09				0	0	0	0	0-1	0	0	0	0	0	0	0	0	0	0	0	0	0	0	0	0	0	0-1	0	1-2	3-4	3-4	3	3-4	3-4	3-4	3-4	3-4	3-4	3-4	4	3-4	3-4	4	3	3-4	3	3	3-4	3)	3
Hobbit 10				0	0	0	0	0	0	0	0	0	0	0	0	0	0	0	0	0	0	0	0	0	0	0-1	0	2	1	3-4	3-4	3-4	3-4	3	3-4	1-2	3	3-4	3	3	3	4	4	3-4	3-4	3	3-4	3)	3
Hobbit 11				0	0	0	0	0	0	0	0	0-1	0	0	0	0	0	0	0	0	0	0	0	0	0	0	0	1-2	4	3	4	3-4	3-4	3-4	3-4	3-4	4	4	4	3	3-4	3-4	4	3-4	4	3-4	4	4	3-4
Hobbit 12				0	0-1	0	0	0	0	0	0-1	0	3	3-4	3-4	4	4	3-4	3-4	4	3	3-4	3-4	3-4	4	3-4	3-4	0	0-1	0	0	0	0	0-1	0	3-4	3-4	4	4	4	3-4	3-4	4	3-4	4	3-4	4	4	4
Hobbit 13				0	0-1	0	0	0	0	0	0	0	1-2	3-4	3-4	4	4	3-4	3-4	4	3	3-4	3-4	3	4	3-4	3-4	0	0-1	0	0	0	0	0	0	3-4	3-4	3-4	3	4	3	3-4	3-4	3-4	3	3-4	4	4	3
Hobbit 14				0	0-1	0	0	0	0	0	0-1	0	1	3-4	3-4	4	4	3-4	4	4	3	3-4	3-4	3	4	3-4	3-4	0	1	0	0	0	0	0	0	3-4	4	4	3-4	4	3	4	4	4	3-4	3-4	4	4	3-4
Hobbit 15				0	0-1	0	0	0-1	0	0	0	0	0-1	3	3-4	0	4	3-4	3-4	0-1	3	3-4	3-4	3-4	4	3-4	3-4	0	0-1	0	0	0	0	0	0	3-4	3-4	4	4	3	3-4	4	3-4	4	3-4	3-4	4	4	3-4
Hobbit 16				0	0	0-1	0	0-1	0	0-1	0-1	0	1	0	3-4	3-4	0-1	4	3-4	4	3	3-4	3-4	3-4	4	3-4	3-4	0	0-1	0	0	0	3-4	0	0	3	4	3	3-4	3	3	3-4	4	4	3-4	3-4	3-4	3-4	3-4
Hobbit 17				0	0-1	0	0	0	0	0	0	0	1	3	3	1	3	1	1	4	3	3-4	1	3-4	1	4	0	0	1-2	0	0	0	0	0	0	3-4	4	4	4	4	4	4	4	4	3	3	3-4	4	4
Hobbit 18				0	0-1	0	0	0	0	0	0	0	0-1	0	0	0	0	0	0	0	0	0	1	0	0	0	0	1	3-4	2-3	3-4	3-4	3-4	3-4	3	3-4	3-4	4	4	4	4	4	4	4	3-4	3	3-4	4	4
Hobbit 19				0	0	0	0	0	0	0-1	0	0	0	0	0	0	0	0	0	0	0	0	0	0	0	0	0	1	4	2-3	3-4	3-4	3	3-4	3-4	3	3-4	4	3-4	4	4	4	3-4	4	3	3	3-4	4	3-4
Hobbit 20				0	0-1	0	0	0	0	0	0-1	0-1	0	0	0	0-1	0	0	0	0	0	0	0	0	0	0	4	0	0-1	3-4	1-2	3	0	3-4	3-4	3-4	3-4	3-4	3-4	4	4	4	3-4	4	3-4	3	3-4	4	3-4
Hobbit 21				0	0	0-1	0	0	0	0-1	0	0	0	0	0	0	0	0	0	0	0	0	0	0	0	0	0	1	1	3-4	3-4	3	3-4	3	3-4	0	3-4	3)	3-4	3	3-4	3	3	3-4	3	3	3	3)	3-4
Hobbit 22				0	0	0-1	0	0	0	0-1	0	0	0	0	0	0	0	0	0-1	0	0	0	0-1	0	0	0	0	2	3-4	3-4	3-4	0	0-1	3-4	3-4	3	3-4	3	3	3	3-4	3-4	3-4	3-4	3-4	3	3	3	3-4
Hobbit 23				0	0	0-1	0	0	0	0	0-1	0	0	0	0	0	0	0	0-1	0	0	0	0-1	0	0	0	0	1	0-1	1	0	3-4	3-4	3-4	3-4	0	4	3-4	3-4	3-4	3-4	3-4	3-4	3-4	3-4	3	3-4	4	3-4
Hobbit 24				0	0	0-1	0	0	0	0	0	0	0	0	0	0-1	0	0	0	0	0	0	0	0	0	0	0	1-2	2	3-4	1-2	3	3-4	3	3	1	3	3-4	3-4	3-4	3-4	3-4	4	3-4	3	3	3-4	4	3-4
Hobbit 25				0	0-1	0	0	0	0	0	0	0	0	0	0	0	0	0	0	0	0	0	0	0	0	0	0-1	2	2	3	1-2	0	3-4	3-4	3-4	1-2	3-4	3	3)	3	3	3-4	4	3-4	3-4	3	3-4	3-4	3-4
Hobbit 26				0	0-1	0	0	0	0	0	0	0	0	0	0	0-1	0	0	0	0	0	0	0	0	0	0	0	1-2	1	1-2	1-2	2-3	3-4	3-4	3	0	3-4	3	3	3	3-4	3-4	3-4	3-4	3	3	3)	3	3
Hobbit 27				0-1	0	0	0	0	0	0-1	0	0	0	0	0	0	0	0	0	0-1	0	0	0	0	0	0	0	2	3-4	3	3	3-4	3-4	3-4	3	4	4	4	3-4	3-4	3-4	4	4	4	3	3-4	4	3-4	4
Hobbit 28				0	0	0	0	0	0	0	0	0	0	0	0	0	0	0	0	0-1	0	0	0-1	0	0	0	0	1-2	1	1	1	3-4	3	3-4	3	0	3-4	3-4	3	3	3-4	3	3-4	3	3	3-4	3	3-4	3
Hobbit 29				0	0	0	0	0	0	0-1	0	0	0-1	0	0	0	0	0	0	0	0	0	0-1	0	0	0	0	1	4	2-3	3-4	3-4	3-4	3-4	3-4	3-4	3-4	4	4	3	3-4	3-4	3-4	3	3	3-4	3-4	3)	4
Hobbit 30				0	0	0	0	0	0	0-1	0-1	0	0	0	0	0	0	0	0	0	0	0	0	0	0	0	0	1-2	1	3	3-4	3	3	3-4	3	2-3	3-4	3-4	3	3	3	3-4	3	3	3	3)	3)	1-2	3
Hobbit 31				0	0	0	0	0	0	0	0	0	1-2	3	3-4	4	3-4	4	3-4	4	4	3-4	4	3	4	3-4	4	0	0-1	0	0	0	0	0	0	3-4	4	4	3-4	4	4	4	3-4	4	4	3-4	4	4	4
Hobbit 32				0	0	0	0	0	0	0	0	0	1-2	3-4	3-4	4	3-4	3	3	4	3-4	3-4	4	3	4	3	4	0	0	0	0	0	0	0	0	3-4	4	3-4	3-4	3	3-4	4	4	4	3-4	3-4	4	4	3-4
Hobbit 33				0	0	0	0	0	0	0	0-1	0	0	3	3-4	4	3-4	4	3	3-4	3-4	3-4	3-4	3	3	3	3	0	0	0	0	0	0	0	0	4	4	3-4	3-4	3	3	4	4	4	3-4	3-4	4	4	4
Hobbit 34				0	1	0	0	0	0	0-1	0	0	1-2	3	2-3	4	3-4	3-4	3	3-4	3	3	3-4	3	3-4	3-4	4	0	0	0	0	0	0	0	0	3-4	4	3-4	3	3-4	3	4	3-4	4	3-4	3	4	4	4
Hobbit 35				0	1	1	0	0	0	0-1	1	0	1-2	2	2-3	4	3-4	3-4	3-4	3-4	3-4	3-4	3-4	3	3-4	3	3-4	0	0	0	0-1	0	0	0-1	0	1-2	4	4	3-4	3-4	3-4	4	4	4	3-4	3	4	4	3-4
Hobbit 36				0	1	0-1	0	0	0	0	0	0	1-2	2	2-3	4	3-4	3-4	3-4	4	3-4	3-4	4	3	3-4	3	4	0	0	0	0	0	0	0	0	4	3	4	3-4	3-4	4	4	4	4	4	3-4	3	4	3
Hobbit 37				0	0	0-1	0	0	0	0	0	0	1-2	2	3	4	3-4	3-4	3	4	3	3-4	4	3	3-4	3-4	4	0	0-1	0	0	0	0	0	0	4	4	3-4	3-4	4	4	4	4	4	4	3-4	4	4	3-4
Hobbit 38				0	0	0	0	0	0	0	0	0	1	0(3)	3-4	3-4	3-4	3-4	3	3-4	3-4	3-4	4	3	4	3-4	4	0	0	0	0	0	0	0	0	2-3	4	3-4	3-4	4	4	4	3-4	4	4	3-4	4	4	3-4
Hobbit 39				0	1	0	0	0	0	0	0	0	1	2	2-3	4	3-4	3	3	3-4	3-4	3-4	4	3	4	4	4	0	0	0	0	0	0	0	0	3	4	3-4	3-4	4	4	4	3-4	4	4	3	4	4	3
Hobbit 40				0	0	0	0	0	0	0	0	0	1-2	2	3-4	4	3-4	3-4	3	3-4	3-4	3	4	3	3-4	3	4	0	0	0	0	0	0	0	0	1	4	3-4	4	4	4	4	3-4	4	3-4	3	4	3	3-4
Hobbit 41				0	0	0	0	0	0	0-1	0	0	0	2-3	2-3	3-4	0(3)	3)	3	3	3-4	3	3-4	3-4	3-4	3)	3	0	0	0	0	0	0	0	0	0	3-4	3	3	3	3	3	3-4	3	3	3	2	3	2-3
Hobbit 42				0	0	0	0	0	0	0-1	0	0	0-1	0-1	2-3	3-4	0(3)	3)	3	3-4	3-4	3	3-4	3	3	3)	3-4	0	0	0	0	0	0	0	0	1	3-4	3	3	3	3	3	3-4	3	3-4	3	3-4	0(2)	3-4
Hobbit 43				0	0	0	0	0	0	0-1	0	0	0-1	2-3	3	0	0(3)	3)	3	0-1	1	1	0-1	3	3-4	0	0	0	0	0	0	0	0	0	0	3)	3-4	3	3-4	3	3	3	3-4	3-4	3-4	3-4	3-4	3	3
Hobbit 44				0	0	0	0	0	0	0	0	0	0	2-3	3-4	1	0	0	0	0	0-1	0	0-1	0	0-1	0	3)	0	0	0	0	0	0	3-4	0	0-1	3-4	3	3	3-4	3-4	3	3	3	3	3-4	3	3	3-4
Hobbit 45				0-1	0	0	0	0	0	0	0	0-1	0-1	2	0	1	0-1	0	3	0	0	0-1	0-1	0	3-4	3)	3	0	0	0	3	3	0	0-1	0	0	3-4	3	3	3-4	3	3	3-4	3	3	3-4	3-4	3-4	3
Hobbit 46				0	0-1	0	0	0	0	0-1	0	0-1	0	0	0	0	0	0	0	3-4	0	0	0	0	0	3	0	0-1	1	0	0-1	0	0	0-1	3-4	0	3-4	3-4	3-4	3	3-4	4	3-4	3	3-4	3	3-4	3-4	3
Hobbit 47				0	0	0	0	0	0	0	0	0	0	0	0	0	0	0-1	0	0	0	0	0	0	0	3)	0	1-2	0	0	1-2	3	0	0-1	3-4	3	3-4	3	3-4	3	3-4	4	3	3-4	3-4	3	3	3-4	3-4
Hobbit 48				0	0	0	0	0	0	0	0	0	0-1	0	3	4	3	0	3	3-4	3	3-4	4	3	3	3)	3	0	0	0	0	0	0	0-1	0	0-1	4	4	3	3	3-4	3-4	3-4	3-4	3	3-4	3	3-4	3
Hobbit 49				0	0	0	0	0	0	0	0	0	0	2-3	3	4	3	3)	3-4	3-4	3-4	3-4	3-4	3-4	3-4	0	3	0	0	0	0	0	0	0	0	0-1	3	3-4	3-4	3	3-4	3-4	3-4	3-4	3	3	3-4	3)	3
Hobbit 50				0	0	0	0	0	0	0	0	0	0	0	0-1	0	1	1	0-1	0-1	0	0-1	3-4	0	0	0(3)	0-1	0	0	0-1	0	3	0	0-1	0	1-2	3	3-4	3)	3	3	3-4	3-4	3-4	3	3	3	3	3)
Hobbit 51				0	0	0	0-1	0	0-1	0-1	1	0	1	1-2	3	3-4	0	3-4	3	3	3-4	3-4	3-4	3	3	1	3	0	0	0	0	0	0	0	0	1-2	3-4	3	3	3	4	3-4	3	3-4	3	3	3	3	3
Hobbit 52				0	0	0	0-1	0	0-1	0-1	0-1	0	1	2	3	3-4	0(3)	3-4	3	3-4	3-4	3	3-4	3	3	0	3	0	0	0	0	0	0	0	0	0	3-4	3-4	3	3	3-4	3-4	3	3-4	3-4	3	3-4	3-4	3
Hobbit 53				0	0	0	0-1	0	0-1	0	0-1	0	1	2	3	3-4	3-4	3-4	3	3-4	3-4	3	3-4	3	3	3	3	0	0	0	0	0-1	0	0	0	0	3-4	3-4	3	3	3-4	3-4	3-4	3-4	3-4	3	3-4	3	3
Hobbit 54				0	0-1	0	0	0	0	0-1	0-1	0	1	2	2	3-4	1-2	3-4	3	4	3-4	3	3	3	3	3	3	0	0	0	0	0	0	0	0	0	3-4	3-4	3	3	4	3	3	3-4	3-4	3	3-4	3-4	3
Hobbit 55				0	0-1	0	0	0	0-1	0-1	0-1	0	1	0-1	3	3-4	3)	3-4	3	3	3)	3	3	3	3	3	3	0	1	0	0	0	0	0	0	0	3-4	3-4	3	3	3	3	3	3	3	3	3-4	3)	3
Hobbit 56				0	0	0	0	0	0	0	0-1	0	1	2-3	3-4	3-4	3	3-4	3	3	3	3	3	3	3-4	3	3	0	0	0	0	0	0	0	0	1	3	3-4	3	3	3-4	3-4	3-4	3	3-4	3-4	3	3	4
Hobbit 57				0	0-1	0	0	0	0	0	0-1	0	1	3	3-4	4	3-4	3-4	3	3	3	3	3-4	3	3	3	3	0	0	0	0	0	0	0	0	0-1	3-4	3-4	3	3-4	3-4	4	3	3	3	3-4	3	3	2-3
Hobbit 58				0	0-1	0	0	0	0	0	0-1	0	1	3	3-4	4	3	3-4	3-4	3-4	3	3	3	3	3	3	3	0	0	0	0	0	0	0	0	0-1	3-4	3-4	3	3	3-4	3	3	3-4	3	2	3	3	3
Hobbit 59				0	0	0	0	0-1	0-1	0-1	0-1	0	0-1	3	3-4	2	3-4	3	3-4	3-4	3-4	3-4	4	3	3-4	3-4	3	0	0	2	0	3-4	3	3-4	3	1	4	4	3	4	3-4	3	3-4	4	3-4	3-4	3-4	3	3-4
Hobbit 60				0	0	0	0	0	0	0-1	0-1	0	1-2	3	3-4	3-4	3-4	3	3-4	3-4	3-4	3-4	3-4	3	3-4	3)	3	0	0	0	0	0	0	0	0	1	3-4	3-4	3	3-4	3-4	3-4	3-4	3-4	3	3-4	3	3	3-4
	RTs 0, 0-1, 1			60	60	60	59	60	60	60	60	60	50	31	28	32	31	31	30	30	30	30	30	29	29	29	28	45	44	38	36	34	36	34	33	26	0	0	0	0	0	0	0	0	0	0	0	0	0
	RTs 1-2, 2, 2-3			0	0	0	1	0	0	0	0	0	9	15	7	1	1	0	0	0	0	0	0	0	0	0	0	15	4	6	5	4	0	0	0	7	0	0	0	0	0	0	0	0	0	1	1	2	2
	RTs 3, 3-4, 4			0	0	0	0	0	0	0	0	0	1	14	25	27	28	29	30	30	30	30	30	31	31	31	32	0	12	16	19	22	24	26	27	27	60	60	60	60	60	60	60	60	60	59	59	58	58
	Resistant			60	60	60	60	60	60	60	60	60	59	46	35	33	32	31	30	30	30	30	30	29	29	29	28	60	48	44	41	38	36	34	33	33	0	0	0	0	0	0	0	0	0	1	1	2	2
	Susceptible			0	0	0	0	0	0	0	0	0	1	14	25	27	28	29	30	30	30	30	30	31	31	31	32	0	12	16	19	22	24	26	27	27	60	60	60	60	60	60	60	60	60	59	59	58	58
		p < 3.841												0.889	0.791	0,139	0.013	0.021	0.163	0.163	0.163	0.163	0.163	0.438	0.438	0.438	0.847		0.454	0.292	2.106	2.772	1.318	0.398	0.139	0.139
			a1	A	A	A	A	A	A	A	A	A	A	A	A	A	A	A	A	A	A	A	A	A	A	A	A	V	V	V	V	V	V	V	V	V	V	V	V	V	V	V	V	V	V	V	V	V	V
			aAl2																									A	V	V	V	V	V	V	V	V	V	V	V	V	V	V	V	V	V	V	V	V	V
			a6	A	A	A	A	A	A	A	A	A	V	V	V	V	V	V	V	V	V	V	V	V	V	V	V	A	A	A	A	A	A	A	A	V	V	V	V	V	V	V	V	V	V	V	V	V	V
			a14										A	V	V	V	V	V	V	V	V	V	V	V	V	V	V									V	V	V	V	V	V	V	V	V	V	V	V	V	V
			h	A	A	A	A	V	V	V	V	V	V	V	V	V	V	V	V	V	V	V	V	V	V	V	V	V	A	A	A	V	V	V	V	A	V	V	V	V	V	V	V	V	V	V	V	V	V
			u1	V	V	V	V	V	V	V	V	V	V	A	V	V	V	V	V	V	V	V	V	V	V	V	V	V	V	V	V	V	V	V	V	V	V	V	V	V	V	V	V	V	V	V	V	V	V
			u3																																		V	V	V	V	V	V	V	V	V	V	V	V	V
[truncated: 6 more columns]
